# Supplementary material for: What does the fox say? Monitoring antimicrobial resistance in the environment using wild red foxes as an indicator
Source: PLoS One. 2018 May 25;13(5):e0198019. doi: 10.1371/journal.pone.0198019 (PMC5969755; doi:10.1371/journal.pone.0198019)
Supplement: S1 File — Variables included in the file are Isolate_Nr = identification number of the isolate anonymized. Category = Human density Category, Comment; NaI = Resistant to nalidixic acid, Recipient = the isolate to which the conjugation experiment was transferred, Date = the date of experiment, 4h, 24h and 6h = result after 4 hours, 24hours and 6 hours, respectively, Bloodagar = lactose-saccharose-bromthymol blue agar plate, PCR-transconjugant detected, Date PCR = Date of performing the PCR, Final result. (XLSX) [file pone.0198019.s003.xlsx]

## Sheet: Ark1
Isolate_Nr	Category	Genotype	Comment	Nal	Recipient	Date	4h	24h	6h	Bloodagar	lactose-saccharose-bromthymol blue agar plate	PCR transconjugant	Date PCR	Final Result
73	Medium	CTX-M-1	TEM-1	NalS	DH5α	2017-08-29	+			pinpoint	lactose neg	blaCTX-M	2017-09-08	Positive
150	Høy	CTX-M-14		NalS	DH5α	2017-08-29	+			pinpoint	lactose neg			Negative
194	Høy	CMY-2		NalS	DH5α	2017-08-29	neg	neg	neg					Negative
288	Medium	CTX-M-15	TEM-1	NalR	KanR TMvector	2017-08-29	+			pinpoint	lactose neg			Negative
481	Høy	CTX-M-15		NalS	DH5α	2017-08-29	+			pinpoint	lactose neg			Negative
115	Medium	CTX-M-15		NalS	DH5α	2017-08-31	+			pinpoint	lactose neg	blaCTX-M	2017-09-08	Positive
224	Medium	CMY-2		NalS	DH5α	2017-08-31	+			pinpoint	lactose neg	blaCMY	2017-09-07	Positive
231	Medium	CTX-M-1		NalR	KanR TMvector	2017-09-05	+			pinpoint	lactose neg	blaCTX-M	2017-09-08	Positive
276	Høy	CTX-M-15		NalR	KanR TMvector	2017-08-31	+			pinpoint	lactose neg			Negative
292	Medium	CMY-2		NalS	DH5α	2017-08-31	+			pinpoint	lactose neg	blaCMY	2017-09-07	Positive
