# Supplementary material for: What does the fox say? Monitoring antimicrobial resistance in the environment using wild red foxes as an indicator
Source: PLoS One. 2018 May 25;13(5):e0198019. doi: 10.1371/journal.pone.0198019 (PMC5969755; doi:10.1371/journal.pone.0198019)
Supplement: S2 File — Variables included; ID = Sample Number (anonymised, INV_NO = investigation number, SUSC_INV_NO = susceptibility test number, municipality_no = Number of the municipality, category = according to human density as described in the manuscript, Result; = 1 if agent detected; 0 otherwise, Agent_shortname = an abbreviated coded name, Agent_name = Full description of agent name,Substance = substance towards which the susceptibility testing was performed;TET = tetracycline, TGC = tigecycline, CHL = chloramphenicol, AMP = ampicillin, CTX = cefotaxime, CAZ = ceftazidime, MER = meropenem, SXT = sulfamethoxazole, TMP = trimethoprim, AZM = azithromycin, GEN = gentamicin, CIP = ciprofloxacin, NAL = nalidixic acid, CST = colistin, MIC_value = minimum inhibitory concentration values; if > a value the double value has been recorded. (CSV) [file pone.0198019.s004.csv]

ID	INV_NO	SUSC_INV_NO	municipality_no	category	Result	Agent_shortname	Agent_name	Substance	MIC_value
1	1	1	0125	Med	1	eco	Escherichia coli	AMP	128
1	1	1	0125	Med	1	eco	Escherichia coli	AZM	2
1	1	1	0125	Med	1	eco	Escherichia coli	CAZ	0.5
1	1	1	0125	Med	1	eco	Escherichia coli	CHL	8
1	1	1	0125	Med	1	eco	Escherichia coli	CIP	0.015
1	1	1	0125	Med	1	eco	Escherichia coli	CST	1
1	1	1	0125	Med	1	eco	Escherichia coli	CTX	0.25
1	1	1	0125	Med	1	eco	Escherichia coli	GEN	0.5
1	1	1	0125	Med	1	eco	Escherichia coli	MER	0.03
1	1	1	0125	Med	1	eco	Escherichia coli	NAL	4
1	1	1	0125	Med	1	eco	Escherichia coli	SXT	8
1	1	1	0125	Med	1	eco	Escherichia coli	TET	2
1	1	1	0125	Med	1	eco	Escherichia coli	TGC	0.25
1	1	1	0125	Med	1	eco	Escherichia coli	TMP	0.25
1	2		0125	Med	0	esbl	Extended spectrum betalactamases
1	3	1	0125	Med	1	kinol eco	E.coli fluoroquinolones resistant	AMP	128
1	3	1	0125	Med	1	kinol eco	E.coli fluoroquinolones resistant	AZM	4
1	3	1	0125	Med	1	kinol eco	E.coli fluoroquinolones resistant	CAZ	0.5
1	3	1	0125	Med	1	kinol eco	E.coli fluoroquinolones resistant	CHL	8
1	3	1	0125	Med	1	kinol eco	E.coli fluoroquinolones resistant	CIP	0.25
1	3	1	0125	Med	1	kinol eco	E.coli fluoroquinolones resistant	CST	1
1	3	1	0125	Med	1	kinol eco	E.coli fluoroquinolones resistant	CTX	0.25
1	3	1	0125	Med	1	kinol eco	E.coli fluoroquinolones resistant	GEN	0.5
1	3	1	0125	Med	1	kinol eco	E.coli fluoroquinolones resistant	MER	0.03
1	3	1	0125	Med	1	kinol eco	E.coli fluoroquinolones resistant	NAL	256
1	3	1	0125	Med	1	kinol eco	E.coli fluoroquinolones resistant	SXT	2048
1	3	1	0125	Med	1	kinol eco	E.coli fluoroquinolones resistant	TET	2
1	3	1	0125	Med	1	kinol eco	E.coli fluoroquinolones resistant	TGC	0.25
1	3	1	0125	Med	1	kinol eco	E.coli fluoroquinolones resistant	TMP	64
1	4		0125	Med	0	ECKA	Enterobacteriaceae carbapenems
2	1	1	0412	Med	1	eco	Escherichia coli	AMP	4
2	1	1	0412	Med	1	eco	Escherichia coli	AZM	2
2	1	1	0412	Med	1	eco	Escherichia coli	CAZ	0.5
2	1	1	0412	Med	1	eco	Escherichia coli	CHL	8
2	1	1	0412	Med	1	eco	Escherichia coli	CIP	0.015
2	1	1	0412	Med	1	eco	Escherichia coli	CST	1
2	1	1	0412	Med	1	eco	Escherichia coli	CTX	0.25
2	1	1	0412	Med	1	eco	Escherichia coli	GEN	0.5
2	1	1	0412	Med	1	eco	Escherichia coli	MER	0.03
2	1	1	0412	Med	1	eco	Escherichia coli	NAL	4
2	1	1	0412	Med	1	eco	Escherichia coli	SXT	8
2	1	1	0412	Med	1	eco	Escherichia coli	TET	2
2	1	1	0412	Med	1	eco	Escherichia coli	TGC	0.25
2	1	1	0412	Med	1	eco	Escherichia coli	TMP	0.25
2	2		0412	Med	0	esbl	Extended spectrum betalactamases
2	3		0412	Med	0	kinol eco	E.coli fluoroquinolones resistant
2	4		0412	Med	0	ECKA	Enterobacteriaceae carbapenems
2	6		0412	Med	0	ECO_CST	Escherichia coli - kolistinresisten
3	1	1	0106	Høy	1	eco	Escherichia coli	AMP	2
3	1	1	0106	Høy	1	eco	Escherichia coli	AZM	4
3	1	1	0106	Høy	1	eco	Escherichia coli	CAZ	0.5
3	1	1	0106	Høy	1	eco	Escherichia coli	CHL	8
3	1	1	0106	Høy	1	eco	Escherichia coli	CIP	0.015
3	1	1	0106	Høy	1	eco	Escherichia coli	CST	1
3	1	1	0106	Høy	1	eco	Escherichia coli	CTX	0.25
3	1	1	0106	Høy	1	eco	Escherichia coli	GEN	0.5
3	1	1	0106	Høy	1	eco	Escherichia coli	MER	0.03
3	1	1	0106	Høy	1	eco	Escherichia coli	NAL	4
3	1	1	0106	Høy	1	eco	Escherichia coli	SXT	8
3	1	1	0106	Høy	1	eco	Escherichia coli	TET	2
3	1	1	0106	Høy	1	eco	Escherichia coli	TGC	0.25
3	1	1	0106	Høy	1	eco	Escherichia coli	TMP	0.25
3	2		0106	Høy	0	esbl	Extended spectrum betalactamases
3	3		0106	Høy	0	kinol eco	E.coli fluoroquinolones resistant
3	4		0106	Høy	0	ECKA	Enterobacteriaceae carbapenems
3	6		0106	Høy	0	ECO_CST	Escherichia coli - kolistinresisten
4	1	1	0538	Med	1	eco	Escherichia coli	AMP	4
4	1	1	0538	Med	1	eco	Escherichia coli	AZM	4
4	1	1	0538	Med	1	eco	Escherichia coli	CAZ	0.5
4	1	1	0538	Med	1	eco	Escherichia coli	CHL	8
4	1	1	0538	Med	1	eco	Escherichia coli	CIP	0.015
4	1	1	0538	Med	1	eco	Escherichia coli	CST	1
4	1	1	0538	Med	1	eco	Escherichia coli	CTX	0.25
4	1	1	0538	Med	1	eco	Escherichia coli	GEN	1
4	1	1	0538	Med	1	eco	Escherichia coli	MER	0.03
4	1	1	0538	Med	1	eco	Escherichia coli	NAL	4
4	1	1	0538	Med	1	eco	Escherichia coli	SXT	8
4	1	1	0538	Med	1	eco	Escherichia coli	TET	2
4	1	1	0538	Med	1	eco	Escherichia coli	TGC	0.25
4	1	1	0538	Med	1	eco	Escherichia coli	TMP	0.25
4	2		0538	Med	0	esbl	Extended spectrum betalactamases
4	3		0538	Med	0	kinol eco	E.coli fluoroquinolones resistant
4	4		0538	Med	0	ECKA	Enterobacteriaceae carbapenems
4	6		0538	Med	0	ECO_CST	Escherichia coli - kolistinresisten
5	1		0828	Lav	0	eco	Escherichia coli
5	2		0828	Lav	0	esbl	Extended spectrum betalactamases
5	3		0828	Lav	0	kinol eco	E.coli fluoroquinolones resistant
5	4		0828	Lav	0	ECKA	Enterobacteriaceae carbapenems
5	6		0828	Lav	0	ECO_CST	Escherichia coli - kolistinresisten
6	1	1	0828	Lav	1	eco	Escherichia coli	AMP	128
6	1	1	0828	Lav	1	eco	Escherichia coli	AZM	8
6	1	1	0828	Lav	1	eco	Escherichia coli	CAZ	0.5
6	1	1	0828	Lav	1	eco	Escherichia coli	CHL	8
6	1	1	0828	Lav	1	eco	Escherichia coli	CIP	0.015
6	1	1	0828	Lav	1	eco	Escherichia coli	CST	4
6	1	1	0828	Lav	1	eco	Escherichia coli	CTX	0.25
6	1	1	0828	Lav	1	eco	Escherichia coli	GEN	0.5
6	1	1	0828	Lav	1	eco	Escherichia coli	MER	0.03
6	1	1	0828	Lav	1	eco	Escherichia coli	NAL	4
6	1	1	0828	Lav	1	eco	Escherichia coli	SXT	2048
6	1	1	0828	Lav	1	eco	Escherichia coli	TET	128
6	1	1	0828	Lav	1	eco	Escherichia coli	TGC	0.5
6	1	1	0828	Lav	1	eco	Escherichia coli	TMP	0.25
6	1	2	0828	Lav	1	eco	Escherichia coli	14130501
6	1	2	0828	Lav	1	eco	Escherichia coli	14130502
6	2		0828	Lav	0	esbl	Extended spectrum betalactamases
6	3		0828	Lav	0	kinol eco	E.coli fluoroquinolones resistant
6	4		0828	Lav	0	ECKA	Enterobacteriaceae carbapenems
6	6		0828	Lav	0	ECO_CST	Escherichia coli - kolistinresisten
7	1	1	0211	Med	1	eco	Escherichia coli	AMP	4
7	1	1	0211	Med	1	eco	Escherichia coli	AZM	4
7	1	1	0211	Med	1	eco	Escherichia coli	CAZ	0.5
7	1	1	0211	Med	1	eco	Escherichia coli	CHL	8
7	1	1	0211	Med	1	eco	Escherichia coli	CIP	8
7	1	1	0211	Med	1	eco	Escherichia coli	CST	1
7	1	1	0211	Med	1	eco	Escherichia coli	CTX	0.25
7	1	1	0211	Med	1	eco	Escherichia coli	GEN	0.5
7	1	1	0211	Med	1	eco	Escherichia coli	MER	0.03
7	1	1	0211	Med	1	eco	Escherichia coli	NAL	256
7	1	1	0211	Med	1	eco	Escherichia coli	SXT	8
7	1	1	0211	Med	1	eco	Escherichia coli	TET	2
7	1	1	0211	Med	1	eco	Escherichia coli	TGC	0.25
7	1	1	0211	Med	1	eco	Escherichia coli	TMP	0.25
7	2		0211	Med	0	esbl	Extended spectrum betalactamases
7	3	1	0211	Med	1	kinol eco	E.coli fluoroquinolones resistant	AMP	2
7	3	1	0211	Med	1	kinol eco	E.coli fluoroquinolones resistant	AZM	2
7	3	1	0211	Med	1	kinol eco	E.coli fluoroquinolones resistant	CAZ	0.5
7	3	1	0211	Med	1	kinol eco	E.coli fluoroquinolones resistant	CHL	8
7	3	1	0211	Med	1	kinol eco	E.coli fluoroquinolones resistant	CIP	8
7	3	1	0211	Med	1	kinol eco	E.coli fluoroquinolones resistant	CST	1
7	3	1	0211	Med	1	kinol eco	E.coli fluoroquinolones resistant	CTX	0.25
7	3	1	0211	Med	1	kinol eco	E.coli fluoroquinolones resistant	GEN	0.5
7	3	1	0211	Med	1	kinol eco	E.coli fluoroquinolones resistant	MER	0.03
7	3	1	0211	Med	1	kinol eco	E.coli fluoroquinolones resistant	NAL	256
7	3	1	0211	Med	1	kinol eco	E.coli fluoroquinolones resistant	SXT	8
7	3	1	0211	Med	1	kinol eco	E.coli fluoroquinolones resistant	TET	2
7	3	1	0211	Med	1	kinol eco	E.coli fluoroquinolones resistant	TGC	0.25
7	3	1	0211	Med	1	kinol eco	E.coli fluoroquinolones resistant	TMP	0.25
7	4		0211	Med	0	ECKA	Enterobacteriaceae carbapenems
7	6		0211	Med	0	ECO_CST	Escherichia coli - kolistinresisten
8	1		0828	Lav	0	eco	Escherichia coli
8	2		0828	Lav	0	esbl	Extended spectrum betalactamases
8	3		0828	Lav	0	kinol eco	E.coli fluoroquinolones resistant
8	4		0828	Lav	0	ECKA	Enterobacteriaceae carbapenems
8	6		0828	Lav	0	ECO_CST	Escherichia coli - kolistinresisten
9	1	1	1938	Lav	1	eco	Escherichia coli	AMP	4
9	1	1	1938	Lav	1	eco	Escherichia coli	AZM	2
9	1	1	1938	Lav	1	eco	Escherichia coli	CAZ	0.5
9	1	1	1938	Lav	1	eco	Escherichia coli	CHL	8
9	1	1	1938	Lav	1	eco	Escherichia coli	CIP	0.015
9	1	1	1938	Lav	1	eco	Escherichia coli	CST	1
9	1	1	1938	Lav	1	eco	Escherichia coli	CTX	0.25
9	1	1	1938	Lav	1	eco	Escherichia coli	GEN	0.5
9	1	1	1938	Lav	1	eco	Escherichia coli	MER	0.03
9	1	1	1938	Lav	1	eco	Escherichia coli	NAL	4
9	1	1	1938	Lav	1	eco	Escherichia coli	SXT	8
9	1	1	1938	Lav	1	eco	Escherichia coli	TET	2
9	1	1	1938	Lav	1	eco	Escherichia coli	TGC	0.25
9	1	1	1938	Lav	1	eco	Escherichia coli	TMP	0.25
9	2		1938	Lav	0	esbl	Extended spectrum betalactamases
9	3		1938	Lav	0	kinol eco	E.coli fluoroquinolones resistant
9	4		1938	Lav	0	ECKA	Enterobacteriaceae carbapenems
9	6		1938	Lav	0	ECO_CST	Escherichia coli - kolistinresisten
10	1	1	1525	Med	1	eco	Escherichia coli	AMP	4
10	1	1	1525	Med	1	eco	Escherichia coli	AZM	2
10	1	1	1525	Med	1	eco	Escherichia coli	CAZ	0.5
10	1	1	1525	Med	1	eco	Escherichia coli	CHL	8
10	1	1	1525	Med	1	eco	Escherichia coli	CIP	0.015
10	1	1	1525	Med	1	eco	Escherichia coli	CST	1
10	1	1	1525	Med	1	eco	Escherichia coli	CTX	0.25
10	1	1	1525	Med	1	eco	Escherichia coli	GEN	0.5
10	1	1	1525	Med	1	eco	Escherichia coli	MER	0.03
10	1	1	1525	Med	1	eco	Escherichia coli	NAL	4
10	1	1	1525	Med	1	eco	Escherichia coli	SXT	8
10	1	1	1525	Med	1	eco	Escherichia coli	TET	2
10	1	1	1525	Med	1	eco	Escherichia coli	TGC	0.25
10	1	1	1525	Med	1	eco	Escherichia coli	TMP	0.25
10	2		1525	Med	0	esbl	Extended spectrum betalactamases
10	3	1	1525	Med	1	kinol eco	E.coli fluoroquinolones resistant	AMP	4
10	3	1	1525	Med	1	kinol eco	E.coli fluoroquinolones resistant	AZM	2
10	3	1	1525	Med	1	kinol eco	E.coli fluoroquinolones resistant	CAZ	0.5
10	3	1	1525	Med	1	kinol eco	E.coli fluoroquinolones resistant	CHL	8
10	3	1	1525	Med	1	kinol eco	E.coli fluoroquinolones resistant	CIP	0.12
10	3	1	1525	Med	1	kinol eco	E.coli fluoroquinolones resistant	CST	1
10	3	1	1525	Med	1	kinol eco	E.coli fluoroquinolones resistant	CTX	0.25
10	3	1	1525	Med	1	kinol eco	E.coli fluoroquinolones resistant	GEN	1
10	3	1	1525	Med	1	kinol eco	E.coli fluoroquinolones resistant	MER	0.03
10	3	1	1525	Med	1	kinol eco	E.coli fluoroquinolones resistant	NAL	128
10	3	1	1525	Med	1	kinol eco	E.coli fluoroquinolones resistant	SXT	2048
10	3	1	1525	Med	1	kinol eco	E.coli fluoroquinolones resistant	TET	128
10	3	1	1525	Med	1	kinol eco	E.coli fluoroquinolones resistant	TGC	0.25
10	3	1	1525	Med	1	kinol eco	E.coli fluoroquinolones resistant	TMP	0.25
10	4		1525	Med	0	ECKA	Enterobacteriaceae carbapenems
10	6		1525	Med	0	ECO_CST	Escherichia coli - kolistinresisten
11	1	1	1721	Med	1	eco	Escherichia coli	AMP	2
11	1	1	1721	Med	1	eco	Escherichia coli	AZM	2
11	1	1	1721	Med	1	eco	Escherichia coli	CAZ	0.5
11	1	1	1721	Med	1	eco	Escherichia coli	CHL	8
11	1	1	1721	Med	1	eco	Escherichia coli	CIP	0.015
11	1	1	1721	Med	1	eco	Escherichia coli	CST	1
11	1	1	1721	Med	1	eco	Escherichia coli	CTX	0.25
11	1	1	1721	Med	1	eco	Escherichia coli	GEN	0.5
11	1	1	1721	Med	1	eco	Escherichia coli	MER	0.03
11	1	1	1721	Med	1	eco	Escherichia coli	NAL	4
11	1	1	1721	Med	1	eco	Escherichia coli	SXT	8
11	1	1	1721	Med	1	eco	Escherichia coli	TET	2
11	1	1	1721	Med	1	eco	Escherichia coli	TGC	0.25
11	1	1	1721	Med	1	eco	Escherichia coli	TMP	0.25
11	2		1721	Med	0	esbl	Extended spectrum betalactamases
11	3		1721	Med	0	kinol eco	E.coli fluoroquinolones resistant
11	4		1721	Med	0	ECKA	Enterobacteriaceae carbapenems
12	1	1	1938	Lav	1	eco	Escherichia coli	AMP	4
12	1	1	1938	Lav	1	eco	Escherichia coli	AZM	2
12	1	1	1938	Lav	1	eco	Escherichia coli	CAZ	0.5
12	1	1	1938	Lav	1	eco	Escherichia coli	CHL	8
12	1	1	1938	Lav	1	eco	Escherichia coli	CIP	0.015
12	1	1	1938	Lav	1	eco	Escherichia coli	CST	1
12	1	1	1938	Lav	1	eco	Escherichia coli	CTX	0.25
12	1	1	1938	Lav	1	eco	Escherichia coli	GEN	0.5
12	1	1	1938	Lav	1	eco	Escherichia coli	MER	0.03
12	1	1	1938	Lav	1	eco	Escherichia coli	NAL	4
12	1	1	1938	Lav	1	eco	Escherichia coli	SXT	8
12	1	1	1938	Lav	1	eco	Escherichia coli	TET	2
12	1	1	1938	Lav	1	eco	Escherichia coli	TGC	0.25
12	1	1	1938	Lav	1	eco	Escherichia coli	TMP	0.25
12	2		1938	Lav	0	esbl	Extended spectrum betalactamases
12	3		1938	Lav	0	kinol eco	E.coli fluoroquinolones resistant
12	4		1938	Lav	0	ECKA	Enterobacteriaceae carbapenems
12	6		1938	Lav	0	ECO_CST	Escherichia coli - kolistinresisten
13	1	1	1232	Lav	1	eco	Escherichia coli	AMP	8
13	1	1	1232	Lav	1	eco	Escherichia coli	AZM	2
13	1	1	1232	Lav	1	eco	Escherichia coli	CAZ	0.5
13	1	1	1232	Lav	1	eco	Escherichia coli	CHL	8
13	1	1	1232	Lav	1	eco	Escherichia coli	CIP	0.015
13	1	1	1232	Lav	1	eco	Escherichia coli	CST	1
13	1	1	1232	Lav	1	eco	Escherichia coli	CTX	0.25
13	1	1	1232	Lav	1	eco	Escherichia coli	GEN	1
13	1	1	1232	Lav	1	eco	Escherichia coli	MER	0.03
13	1	1	1232	Lav	1	eco	Escherichia coli	NAL	4
13	1	1	1232	Lav	1	eco	Escherichia coli	SXT	8
13	1	1	1232	Lav	1	eco	Escherichia coli	TET	2
13	1	1	1232	Lav	1	eco	Escherichia coli	TGC	0.25
13	1	1	1232	Lav	1	eco	Escherichia coli	TMP	0.25
13	2		1232	Lav	0	esbl	Extended spectrum betalactamases
13	3		1232	Lav	0	kinol eco	E.coli fluoroquinolones resistant
13	4		1232	Lav	0	ECKA	Enterobacteriaceae carbapenems
13	6		1232	Lav	0	ECO_CST	Escherichia coli - kolistinresisten
14	1	1	0227	Med	1	eco	Escherichia coli	AMP	4
14	1	1	0227	Med	1	eco	Escherichia coli	AZM	2
14	1	1	0227	Med	1	eco	Escherichia coli	CAZ	0.5
14	1	1	0227	Med	1	eco	Escherichia coli	CHL	8
14	1	1	0227	Med	1	eco	Escherichia coli	CIP	0.015
14	1	1	0227	Med	1	eco	Escherichia coli	CST	1
14	1	1	0227	Med	1	eco	Escherichia coli	CTX	0.25
14	1	1	0227	Med	1	eco	Escherichia coli	GEN	0.5
14	1	1	0227	Med	1	eco	Escherichia coli	MER	0.03
14	1	1	0227	Med	1	eco	Escherichia coli	NAL	4
14	1	1	0227	Med	1	eco	Escherichia coli	SXT	8
14	1	1	0227	Med	1	eco	Escherichia coli	TET	2
14	1	1	0227	Med	1	eco	Escherichia coli	TGC	0.25
14	1	1	0227	Med	1	eco	Escherichia coli	TMP	0.25
14	2		0227	Med	0	esbl	Extended spectrum betalactamases
14	3		0227	Med	0	kinol eco	E.coli fluoroquinolones resistant
14	4		0227	Med	0	ECKA	Enterobacteriaceae carbapenems
15	1	1	1845	Lav	1	eco	Escherichia coli	AMP	8
15	1	1	1845	Lav	1	eco	Escherichia coli	AZM	8
15	1	1	1845	Lav	1	eco	Escherichia coli	CAZ	0.5
15	1	1	1845	Lav	1	eco	Escherichia coli	CHL	8
15	1	1	1845	Lav	1	eco	Escherichia coli	CIP	0.06
15	1	1	1845	Lav	1	eco	Escherichia coli	CST	1
15	1	1	1845	Lav	1	eco	Escherichia coli	CTX	0.25
15	1	1	1845	Lav	1	eco	Escherichia coli	GEN	1
15	1	1	1845	Lav	1	eco	Escherichia coli	MER	0.03
15	1	1	1845	Lav	1	eco	Escherichia coli	NAL	8
15	1	1	1845	Lav	1	eco	Escherichia coli	SXT	8
15	1	1	1845	Lav	1	eco	Escherichia coli	TET	2
15	1	1	1845	Lav	1	eco	Escherichia coli	TGC	0.25
15	1	1	1845	Lav	1	eco	Escherichia coli	TMP	0.25
15	2		1845	Lav	0	esbl	Extended spectrum betalactamases
15	3		1845	Lav	0	kinol eco	E.coli fluoroquinolones resistant
15	4		1845	Lav	0	ECKA	Enterobacteriaceae carbapenems
15	6		1845	Lav	0	ECO_CST	Escherichia coli - kolistinresisten
16	1	1	1714	Med	1	eco	Escherichia coli	AMP	4
16	1	1	1714	Med	1	eco	Escherichia coli	AZM	4
16	1	1	1714	Med	1	eco	Escherichia coli	CAZ	0.5
16	1	1	1714	Med	1	eco	Escherichia coli	CHL	8
16	1	1	1714	Med	1	eco	Escherichia coli	CIP	0.015
16	1	1	1714	Med	1	eco	Escherichia coli	CST	1
16	1	1	1714	Med	1	eco	Escherichia coli	CTX	0.25
16	1	1	1714	Med	1	eco	Escherichia coli	GEN	0.5
16	1	1	1714	Med	1	eco	Escherichia coli	MER	0.03
16	1	1	1714	Med	1	eco	Escherichia coli	NAL	4
16	1	1	1714	Med	1	eco	Escherichia coli	SXT	8
16	1	1	1714	Med	1	eco	Escherichia coli	TET	2
16	1	1	1714	Med	1	eco	Escherichia coli	TGC	0.25
16	1	1	1714	Med	1	eco	Escherichia coli	TMP	0.25
16	2		1714	Med	0	esbl	Extended spectrum betalactamases
16	3		1714	Med	0	kinol eco	E.coli fluoroquinolones resistant
16	4		1714	Med	0	ECKA	Enterobacteriaceae carbapenems
16	6		1714	Med	0	ECO_CST	Escherichia coli - kolistinresisten
17	1	1	0834	Lav	1	eco	Escherichia coli	AMP	2
17	1	1	0834	Lav	1	eco	Escherichia coli	AZM	2
17	1	1	0834	Lav	1	eco	Escherichia coli	CAZ	0.5
17	1	1	0834	Lav	1	eco	Escherichia coli	CHL	8
17	1	1	0834	Lav	1	eco	Escherichia coli	CIP	0.015
17	1	1	0834	Lav	1	eco	Escherichia coli	CST	1
17	1	1	0834	Lav	1	eco	Escherichia coli	CTX	0.25
17	1	1	0834	Lav	1	eco	Escherichia coli	GEN	1
17	1	1	0834	Lav	1	eco	Escherichia coli	MER	0.03
17	1	1	0834	Lav	1	eco	Escherichia coli	NAL	4
17	1	1	0834	Lav	1	eco	Escherichia coli	SXT	8
17	1	1	0834	Lav	1	eco	Escherichia coli	TET	2
17	1	1	0834	Lav	1	eco	Escherichia coli	TGC	0.25
17	1	1	0834	Lav	1	eco	Escherichia coli	TMP	0.25
17	2		0834	Lav	0	esbl	Extended spectrum betalactamases
17	3		0834	Lav	0	kinol eco	E.coli fluoroquinolones resistant
17	4		0834	Lav	0	ECKA	Enterobacteriaceae carbapenems
17	6		0834	Lav	0	ECO_CST	Escherichia coli - kolistinresisten
18	1		1845	Lav	0	eco	Escherichia coli
18	2		1845	Lav	0	esbl	Extended spectrum betalactamases
18	3		1845	Lav	0	kinol eco	E.coli fluoroquinolones resistant
18	4		1845	Lav	0	ECKA	Enterobacteriaceae carbapenems
19	1	1	1243	Med	1	eco	Escherichia coli	AMP	2
19	1	1	1243	Med	1	eco	Escherichia coli	AZM	2
19	1	1	1243	Med	1	eco	Escherichia coli	CAZ	0.5
19	1	1	1243	Med	1	eco	Escherichia coli	CHL	8
19	1	1	1243	Med	1	eco	Escherichia coli	CIP	0.015
19	1	1	1243	Med	1	eco	Escherichia coli	CST	1
19	1	1	1243	Med	1	eco	Escherichia coli	CTX	0.25
19	1	1	1243	Med	1	eco	Escherichia coli	GEN	1
19	1	1	1243	Med	1	eco	Escherichia coli	MER	0.03
19	1	1	1243	Med	1	eco	Escherichia coli	NAL	4
19	1	1	1243	Med	1	eco	Escherichia coli	SXT	8
19	1	1	1243	Med	1	eco	Escherichia coli	TET	2
19	1	1	1243	Med	1	eco	Escherichia coli	TGC	0.25
19	1	1	1243	Med	1	eco	Escherichia coli	TMP	0.25
19	2		1243	Med	0	esbl	Extended spectrum betalactamases
19	3		1243	Med	0	kinol eco	E.coli fluoroquinolones resistant
19	4		1243	Med	0	ECKA	Enterobacteriaceae carbapenems
19	6		1243	Med	0	ECO_CST	Escherichia coli - kolistinresisten
20	1	1	1721	Med	1	eco	Escherichia coli	AMP	2
20	1	1	1721	Med	1	eco	Escherichia coli	AZM	2
20	1	1	1721	Med	1	eco	Escherichia coli	CAZ	0.5
20	1	1	1721	Med	1	eco	Escherichia coli	CHL	8
20	1	1	1721	Med	1	eco	Escherichia coli	CIP	0.015
20	1	1	1721	Med	1	eco	Escherichia coli	CST	1
20	1	1	1721	Med	1	eco	Escherichia coli	CTX	0.25
20	1	1	1721	Med	1	eco	Escherichia coli	GEN	0.5
20	1	1	1721	Med	1	eco	Escherichia coli	MER	0.03
20	1	1	1721	Med	1	eco	Escherichia coli	NAL	4
20	1	1	1721	Med	1	eco	Escherichia coli	SXT	8
20	1	1	1721	Med	1	eco	Escherichia coli	TET	2
20	1	1	1721	Med	1	eco	Escherichia coli	TGC	0.25
20	1	1	1721	Med	1	eco	Escherichia coli	TMP	0.25
20	2		1721	Med	0	esbl	Extended spectrum betalactamases
20	3	1	1721	Med	1	kinol eco	E.coli fluoroquinolones resistant	AMP	64
20	3	1	1721	Med	1	kinol eco	E.coli fluoroquinolones resistant	AZM	2
20	3	1	1721	Med	1	kinol eco	E.coli fluoroquinolones resistant	CAZ	0.5
20	3	1	1721	Med	1	kinol eco	E.coli fluoroquinolones resistant	CHL	8
20	3	1	1721	Med	1	kinol eco	E.coli fluoroquinolones resistant	CIP	0.12
20	3	1	1721	Med	1	kinol eco	E.coli fluoroquinolones resistant	CST	1
20	3	1	1721	Med	1	kinol eco	E.coli fluoroquinolones resistant	CTX	0.25
20	3	1	1721	Med	1	kinol eco	E.coli fluoroquinolones resistant	GEN	1
20	3	1	1721	Med	1	kinol eco	E.coli fluoroquinolones resistant	MER	0.03
20	3	1	1721	Med	1	kinol eco	E.coli fluoroquinolones resistant	NAL	64
20	3	1	1721	Med	1	kinol eco	E.coli fluoroquinolones resistant	SXT	8
20	3	1	1721	Med	1	kinol eco	E.coli fluoroquinolones resistant	TET	2
20	3	1	1721	Med	1	kinol eco	E.coli fluoroquinolones resistant	TGC	0.25
20	3	1	1721	Med	1	kinol eco	E.coli fluoroquinolones resistant	TMP	0.25
20	4		1721	Med	0	ECKA	Enterobacteriaceae carbapenems
20	6		1721	Med	0	ECO_CST	Escherichia coli - kolistinresisten
21	1	1	0136	Høy	1	eco	Escherichia coli	AMP	2
21	1	1	0136	Høy	1	eco	Escherichia coli	AZM	2
21	1	1	0136	Høy	1	eco	Escherichia coli	CAZ	0.5
21	1	1	0136	Høy	1	eco	Escherichia coli	CHL	8
21	1	1	0136	Høy	1	eco	Escherichia coli	CIP	0.015
21	1	1	0136	Høy	1	eco	Escherichia coli	CST	1
21	1	1	0136	Høy	1	eco	Escherichia coli	CTX	0.25
21	1	1	0136	Høy	1	eco	Escherichia coli	GEN	0.5
21	1	1	0136	Høy	1	eco	Escherichia coli	MER	0.03
21	1	1	0136	Høy	1	eco	Escherichia coli	NAL	4
21	1	1	0136	Høy	1	eco	Escherichia coli	SXT	8
21	1	1	0136	Høy	1	eco	Escherichia coli	TET	2
21	1	1	0136	Høy	1	eco	Escherichia coli	TGC	0.25
21	1	1	0136	Høy	1	eco	Escherichia coli	TMP	0.25
21	2		0136	Høy	0	esbl	Extended spectrum betalactamases
21	3		0136	Høy	0	kinol eco	E.coli fluoroquinolones resistant
21	4		0136	Høy	0	ECKA	Enterobacteriaceae carbapenems
21	6		0136	Høy	0	ECO_CST	Escherichia coli - kolistinresisten
22	1	1	0136	Høy	1	eco	Escherichia coli	AMP	4
22	1	1	0136	Høy	1	eco	Escherichia coli	AZM	2
22	1	1	0136	Høy	1	eco	Escherichia coli	CAZ	0.5
22	1	1	0136	Høy	1	eco	Escherichia coli	CHL	8
22	1	1	0136	Høy	1	eco	Escherichia coli	CIP	0.015
22	1	1	0136	Høy	1	eco	Escherichia coli	CST	1
22	1	1	0136	Høy	1	eco	Escherichia coli	CTX	0.25
22	1	1	0136	Høy	1	eco	Escherichia coli	GEN	0.5
22	1	1	0136	Høy	1	eco	Escherichia coli	MER	0.03
22	1	1	0136	Høy	1	eco	Escherichia coli	NAL	4
22	1	1	0136	Høy	1	eco	Escherichia coli	SXT	8
22	1	1	0136	Høy	1	eco	Escherichia coli	TET	2
22	1	1	0136	Høy	1	eco	Escherichia coli	TGC	0.25
22	1	1	0136	Høy	1	eco	Escherichia coli	TMP	0.25
22	2		0136	Høy	0	esbl	Extended spectrum betalactamases
22	3		0136	Høy	0	kinol eco	E.coli fluoroquinolones resistant
22	4		0136	Høy	0	ECKA	Enterobacteriaceae carbapenems
22	6		0136	Høy	0	ECO_CST	Escherichia coli - kolistinresisten
23	1	1	1938	Lav	1	eco	Escherichia coli	AMP	4
23	1	1	1938	Lav	1	eco	Escherichia coli	AZM	4
23	1	1	1938	Lav	1	eco	Escherichia coli	CAZ	0.5
23	1	1	1938	Lav	1	eco	Escherichia coli	CHL	8
23	1	1	1938	Lav	1	eco	Escherichia coli	CIP	0.015
23	1	1	1938	Lav	1	eco	Escherichia coli	CST	1
23	1	1	1938	Lav	1	eco	Escherichia coli	CTX	0.25
23	1	1	1938	Lav	1	eco	Escherichia coli	GEN	0.5
23	1	1	1938	Lav	1	eco	Escherichia coli	MER	0.03
23	1	1	1938	Lav	1	eco	Escherichia coli	NAL	4
23	1	1	1938	Lav	1	eco	Escherichia coli	SXT	8
23	1	1	1938	Lav	1	eco	Escherichia coli	TET	2
23	1	1	1938	Lav	1	eco	Escherichia coli	TGC	0.25
23	1	1	1938	Lav	1	eco	Escherichia coli	TMP	0.25
23	2		1938	Lav	0	esbl	Extended spectrum betalactamases
23	3		1938	Lav	0	kinol eco	E.coli fluoroquinolones resistant
23	4		1938	Lav	0	ECKA	Enterobacteriaceae carbapenems
23	6		1938	Lav	0	ECO_CST	Escherichia coli - kolistinresisten
24	1	1	1931	Med	1	eco	Escherichia coli	AMP	4
24	1	1	1931	Med	1	eco	Escherichia coli	AZM	2
24	1	1	1931	Med	1	eco	Escherichia coli	CAZ	0.5
24	1	1	1931	Med	1	eco	Escherichia coli	CHL	8
24	1	1	1931	Med	1	eco	Escherichia coli	CIP	0.015
24	1	1	1931	Med	1	eco	Escherichia coli	CST	1
24	1	1	1931	Med	1	eco	Escherichia coli	CTX	0.25
24	1	1	1931	Med	1	eco	Escherichia coli	GEN	0.5
24	1	1	1931	Med	1	eco	Escherichia coli	MER	0.03
24	1	1	1931	Med	1	eco	Escherichia coli	NAL	4
24	1	1	1931	Med	1	eco	Escherichia coli	SXT	8
24	1	1	1931	Med	1	eco	Escherichia coli	TET	2
24	1	1	1931	Med	1	eco	Escherichia coli	TGC	0.25
24	1	1	1931	Med	1	eco	Escherichia coli	TMP	0.25
24	2		1931	Med	0	esbl	Extended spectrum betalactamases
24	3		1931	Med	0	kinol eco	E.coli fluoroquinolones resistant
24	4		1931	Med	0	ECKA	Enterobacteriaceae carbapenems
25	1	1	0123	Med	1	eco	Escherichia coli	AMP	4
25	1	1	0123	Med	1	eco	Escherichia coli	AZM	4
25	1	1	0123	Med	1	eco	Escherichia coli	CAZ	0.5
25	1	1	0123	Med	1	eco	Escherichia coli	CHL	8
25	1	1	0123	Med	1	eco	Escherichia coli	CIP	0.015
25	1	1	0123	Med	1	eco	Escherichia coli	CST	1
25	1	1	0123	Med	1	eco	Escherichia coli	CTX	0.25
25	1	1	0123	Med	1	eco	Escherichia coli	GEN	0.5
25	1	1	0123	Med	1	eco	Escherichia coli	MER	0.03
25	1	1	0123	Med	1	eco	Escherichia coli	NAL	4
25	1	1	0123	Med	1	eco	Escherichia coli	SXT	8
25	1	1	0123	Med	1	eco	Escherichia coli	TET	2
25	1	1	0123	Med	1	eco	Escherichia coli	TGC	0.25
25	1	1	0123	Med	1	eco	Escherichia coli	TMP	0.25
25	2		0123	Med	0	esbl	Extended spectrum betalactamases
25	3	1	0123	Med	1	kinol eco	E.coli fluoroquinolones resistant	AMP	4
25	3	1	0123	Med	1	kinol eco	E.coli fluoroquinolones resistant	AZM	16
25	3	1	0123	Med	1	kinol eco	E.coli fluoroquinolones resistant	CAZ	0.5
25	3	1	0123	Med	1	kinol eco	E.coli fluoroquinolones resistant	CHL	8
25	3	1	0123	Med	1	kinol eco	E.coli fluoroquinolones resistant	CIP	1
25	3	1	0123	Med	1	kinol eco	E.coli fluoroquinolones resistant	CST	1
25	3	1	0123	Med	1	kinol eco	E.coli fluoroquinolones resistant	CTX	0.25
25	3	1	0123	Med	1	kinol eco	E.coli fluoroquinolones resistant	GEN	0.5
25	3	1	0123	Med	1	kinol eco	E.coli fluoroquinolones resistant	MER	0.03
25	3	1	0123	Med	1	kinol eco	E.coli fluoroquinolones resistant	NAL	128
25	3	1	0123	Med	1	kinol eco	E.coli fluoroquinolones resistant	SXT	8
25	3	1	0123	Med	1	kinol eco	E.coli fluoroquinolones resistant	TET	2
25	3	1	0123	Med	1	kinol eco	E.coli fluoroquinolones resistant	TGC	0.25
25	3	1	0123	Med	1	kinol eco	E.coli fluoroquinolones resistant	TMP	0.25
25	4		0123	Med	0	ECKA	Enterobacteriaceae carbapenems
25	6		0123	Med	0	ECO_CST	Escherichia coli - kolistinresisten
26	1	1	0125	Med	1	eco	Escherichia coli	AMP	4
26	1	1	0125	Med	1	eco	Escherichia coli	AZM	4
26	1	1	0125	Med	1	eco	Escherichia coli	CAZ	0.5
26	1	1	0125	Med	1	eco	Escherichia coli	CHL	8
26	1	1	0125	Med	1	eco	Escherichia coli	CIP	0.015
26	1	1	0125	Med	1	eco	Escherichia coli	CST	1
26	1	1	0125	Med	1	eco	Escherichia coli	CTX	0.25
26	1	1	0125	Med	1	eco	Escherichia coli	GEN	1
26	1	1	0125	Med	1	eco	Escherichia coli	MER	0.03
26	1	1	0125	Med	1	eco	Escherichia coli	NAL	4
26	1	1	0125	Med	1	eco	Escherichia coli	SXT	8
26	1	1	0125	Med	1	eco	Escherichia coli	TET	2
26	1	1	0125	Med	1	eco	Escherichia coli	TGC	0.25
26	1	1	0125	Med	1	eco	Escherichia coli	TMP	0.25
26	2		0125	Med	0	esbl	Extended spectrum betalactamases
26	3		0125	Med	0	kinol eco	E.coli fluoroquinolones resistant
26	4		0125	Med	0	ECKA	Enterobacteriaceae carbapenems
27	1	1	1820	Med	1	eco	Escherichia coli	AMP	4
27	1	1	1820	Med	1	eco	Escherichia coli	AZM	4
27	1	1	1820	Med	1	eco	Escherichia coli	CAZ	0.5
27	1	1	1820	Med	1	eco	Escherichia coli	CHL	8
27	1	1	1820	Med	1	eco	Escherichia coli	CIP	0.015
27	1	1	1820	Med	1	eco	Escherichia coli	CST	1
27	1	1	1820	Med	1	eco	Escherichia coli	CTX	0.25
27	1	1	1820	Med	1	eco	Escherichia coli	GEN	1
27	1	1	1820	Med	1	eco	Escherichia coli	MER	0.03
27	1	1	1820	Med	1	eco	Escherichia coli	NAL	4
27	1	1	1820	Med	1	eco	Escherichia coli	SXT	8
27	1	1	1820	Med	1	eco	Escherichia coli	TET	2
27	1	1	1820	Med	1	eco	Escherichia coli	TGC	0.25
27	1	1	1820	Med	1	eco	Escherichia coli	TMP	0.25
27	2		1820	Med	0	esbl	Extended spectrum betalactamases
27	3		1820	Med	0	kinol eco	E.coli fluoroquinolones resistant
27	4		1820	Med	0	ECKA	Enterobacteriaceae carbapenems
27	6		1820	Med	0	ECO_CST	Escherichia coli - kolistinresisten
28	1	1	0125	Med	1	eco	Escherichia coli	AMP	4
28	1	1	0125	Med	1	eco	Escherichia coli	AZM	4
28	1	1	0125	Med	1	eco	Escherichia coli	CAZ	0.5
28	1	1	0125	Med	1	eco	Escherichia coli	CHL	8
28	1	1	0125	Med	1	eco	Escherichia coli	CIP	0.015
28	1	1	0125	Med	1	eco	Escherichia coli	CST	1
28	1	1	0125	Med	1	eco	Escherichia coli	CTX	0.25
28	1	1	0125	Med	1	eco	Escherichia coli	GEN	0.5
28	1	1	0125	Med	1	eco	Escherichia coli	MER	0.03
28	1	1	0125	Med	1	eco	Escherichia coli	NAL	4
28	1	1	0125	Med	1	eco	Escherichia coli	SXT	8
28	1	1	0125	Med	1	eco	Escherichia coli	TET	2
28	1	1	0125	Med	1	eco	Escherichia coli	TGC	0.25
28	1	1	0125	Med	1	eco	Escherichia coli	TMP	0.25
28	2		0125	Med	0	esbl	Extended spectrum betalactamases
28	3		0125	Med	0	kinol eco	E.coli fluoroquinolones resistant
28	4		0125	Med	0	ECKA	Enterobacteriaceae carbapenems
28	6		0125	Med	0	ECO_CST	Escherichia coli - kolistinresisten
29	1	1	1903	Med	1	eco	Escherichia coli	AMP	4
29	1	1	1903	Med	1	eco	Escherichia coli	AZM	2
29	1	1	1903	Med	1	eco	Escherichia coli	CAZ	0.5
29	1	1	1903	Med	1	eco	Escherichia coli	CHL	8
29	1	1	1903	Med	1	eco	Escherichia coli	CIP	0.015
29	1	1	1903	Med	1	eco	Escherichia coli	CST	1
29	1	1	1903	Med	1	eco	Escherichia coli	CTX	0.25
29	1	1	1903	Med	1	eco	Escherichia coli	GEN	0.5
29	1	1	1903	Med	1	eco	Escherichia coli	MER	0.03
29	1	1	1903	Med	1	eco	Escherichia coli	NAL	4
29	1	1	1903	Med	1	eco	Escherichia coli	SXT	8
29	1	1	1903	Med	1	eco	Escherichia coli	TET	2
29	1	1	1903	Med	1	eco	Escherichia coli	TGC	0.25
29	1	1	1903	Med	1	eco	Escherichia coli	TMP	0.25
29	2		1903	Med	0	esbl	Extended spectrum betalactamases
29	3		1903	Med	0	kinol eco	E.coli fluoroquinolones resistant
29	4		1903	Med	0	ECKA	Enterobacteriaceae carbapenems
29	6		1903	Med	0	ECO_CST	Escherichia coli - kolistinresisten
30	1	1	0125	Med	1	eco	Escherichia coli	AMP	2
30	1	1	0125	Med	1	eco	Escherichia coli	AZM	2
30	1	1	0125	Med	1	eco	Escherichia coli	CAZ	0.5
30	1	1	0125	Med	1	eco	Escherichia coli	CHL	8
30	1	1	0125	Med	1	eco	Escherichia coli	CIP	0.015
30	1	1	0125	Med	1	eco	Escherichia coli	CST	1
30	1	1	0125	Med	1	eco	Escherichia coli	CTX	0.25
30	1	1	0125	Med	1	eco	Escherichia coli	GEN	0.5
30	1	1	0125	Med	1	eco	Escherichia coli	MER	0.03
30	1	1	0125	Med	1	eco	Escherichia coli	NAL	4
30	1	1	0125	Med	1	eco	Escherichia coli	SXT	8
30	1	1	0125	Med	1	eco	Escherichia coli	TET	2
30	1	1	0125	Med	1	eco	Escherichia coli	TGC	0.25
30	1	1	0125	Med	1	eco	Escherichia coli	TMP	0.25
30	2		0125	Med	0	esbl	Extended spectrum betalactamases
30	3		0125	Med	0	kinol eco	E.coli fluoroquinolones resistant
30	4		0125	Med	0	ECKA	Enterobacteriaceae carbapenems
31	1	1	0620	Lav	1	eco	Escherichia coli	AMP	4
31	1	1	0620	Lav	1	eco	Escherichia coli	AZM	2
31	1	1	0620	Lav	1	eco	Escherichia coli	CAZ	0.5
31	1	1	0620	Lav	1	eco	Escherichia coli	CHL	8
31	1	1	0620	Lav	1	eco	Escherichia coli	CIP	0.015
31	1	1	0620	Lav	1	eco	Escherichia coli	CST	1
31	1	1	0620	Lav	1	eco	Escherichia coli	CTX	0.25
31	1	1	0620	Lav	1	eco	Escherichia coli	GEN	0.5
31	1	1	0620	Lav	1	eco	Escherichia coli	MER	0.03
31	1	1	0620	Lav	1	eco	Escherichia coli	NAL	4
31	1	1	0620	Lav	1	eco	Escherichia coli	SXT	8
31	1	1	0620	Lav	1	eco	Escherichia coli	TET	2
31	1	1	0620	Lav	1	eco	Escherichia coli	TGC	0.25
31	1	1	0620	Lav	1	eco	Escherichia coli	TMP	0.25
31	2		0620	Lav	0	esbl	Extended spectrum betalactamases
31	3		0620	Lav	0	kinol eco	E.coli fluoroquinolones resistant
31	4		0620	Lav	0	ECKA	Enterobacteriaceae carbapenems
31	6		0620	Lav	0	ECO_CST	Escherichia coli - kolistinresisten
32	1	1	1822	Lav	1	eco	Escherichia coli	AMP	4
32	1	1	1822	Lav	1	eco	Escherichia coli	AZM	2
32	1	1	1822	Lav	1	eco	Escherichia coli	CAZ	0.5
32	1	1	1822	Lav	1	eco	Escherichia coli	CHL	8
32	1	1	1822	Lav	1	eco	Escherichia coli	CIP	0.015
32	1	1	1822	Lav	1	eco	Escherichia coli	CST	1
32	1	1	1822	Lav	1	eco	Escherichia coli	CTX	0.25
32	1	1	1822	Lav	1	eco	Escherichia coli	GEN	0.5
32	1	1	1822	Lav	1	eco	Escherichia coli	MER	0.03
32	1	1	1822	Lav	1	eco	Escherichia coli	NAL	4
32	1	1	1822	Lav	1	eco	Escherichia coli	SXT	8
32	1	1	1822	Lav	1	eco	Escherichia coli	TET	2
32	1	1	1822	Lav	1	eco	Escherichia coli	TGC	0.25
32	1	1	1822	Lav	1	eco	Escherichia coli	TMP	0.25
32	2		1822	Lav	0	esbl	Extended spectrum betalactamases
32	3		1822	Lav	0	kinol eco	E.coli fluoroquinolones resistant
32	4		1822	Lav	0	ECKA	Enterobacteriaceae carbapenems
32	6		1822	Lav	0	ECO_CST	Escherichia coli - kolistinresisten
33	1		0402	Med	0	eco	Escherichia coli
33	2		0402	Med	0	esbl	Extended spectrum betalactamases
33	3		0402	Med	0	kinol eco	E.coli fluoroquinolones resistant
33	4		0402	Med	0	ECKA	Enterobacteriaceae carbapenems
34	1	1	0427	Med	1	eco	Escherichia coli	AMP	4
34	1	1	0427	Med	1	eco	Escherichia coli	AZM	2
34	1	1	0427	Med	1	eco	Escherichia coli	CAZ	0.5
34	1	1	0427	Med	1	eco	Escherichia coli	CHL	8
34	1	1	0427	Med	1	eco	Escherichia coli	CIP	0.015
34	1	1	0427	Med	1	eco	Escherichia coli	CST	1
34	1	1	0427	Med	1	eco	Escherichia coli	CTX	0.25
34	1	1	0427	Med	1	eco	Escherichia coli	GEN	1
34	1	1	0427	Med	1	eco	Escherichia coli	MER	0.03
34	1	1	0427	Med	1	eco	Escherichia coli	NAL	4
34	1	1	0427	Med	1	eco	Escherichia coli	SXT	8
34	1	1	0427	Med	1	eco	Escherichia coli	TET	2
34	1	1	0427	Med	1	eco	Escherichia coli	TGC	0.25
34	1	1	0427	Med	1	eco	Escherichia coli	TMP	0.25
34	2		0427	Med	0	esbl	Extended spectrum betalactamases
34	3		0427	Med	0	kinol eco	E.coli fluoroquinolones resistant
34	4		0427	Med	0	ECKA	Enterobacteriaceae carbapenems
34	6		0427	Med	0	ECO_CST	Escherichia coli - kolistinresisten
35	1	1	0301	Høy	1	eco	Escherichia coli	AMP	4
35	1	1	0301	Høy	1	eco	Escherichia coli	AZM	2
35	1	1	0301	Høy	1	eco	Escherichia coli	CAZ	0.5
35	1	1	0301	Høy	1	eco	Escherichia coli	CHL	8
35	1	1	0301	Høy	1	eco	Escherichia coli	CIP	0.015
35	1	1	0301	Høy	1	eco	Escherichia coli	CST	1
35	1	1	0301	Høy	1	eco	Escherichia coli	CTX	0.25
35	1	1	0301	Høy	1	eco	Escherichia coli	GEN	0.5
35	1	1	0301	Høy	1	eco	Escherichia coli	MER	0.03
35	1	1	0301	Høy	1	eco	Escherichia coli	NAL	4
35	1	1	0301	Høy	1	eco	Escherichia coli	SXT	8
35	1	1	0301	Høy	1	eco	Escherichia coli	TET	2
35	1	1	0301	Høy	1	eco	Escherichia coli	TGC	0.5
35	1	1	0301	Høy	1	eco	Escherichia coli	TMP	0.25
35	2		0301	Høy	0	esbl	Extended spectrum betalactamases
35	3		0301	Høy	0	kinol eco	E.coli fluoroquinolones resistant
35	4		0301	Høy	0	ECKA	Enterobacteriaceae carbapenems
35	6		0301	Høy	0	ECO_CST	Escherichia coli - kolistinresisten
36	1	1	1201	Høy	1	eco	Escherichia coli	AMP	128
36	1	1	1201	Høy	1	eco	Escherichia coli	AZM	2
36	1	1	1201	Høy	1	eco	Escherichia coli	CAZ	0.5
36	1	1	1201	Høy	1	eco	Escherichia coli	CHL	8
36	1	1	1201	Høy	1	eco	Escherichia coli	CIP	0.015
36	1	1	1201	Høy	1	eco	Escherichia coli	CST	1
36	1	1	1201	Høy	1	eco	Escherichia coli	CTX	0.25
36	1	1	1201	Høy	1	eco	Escherichia coli	GEN	0.5
36	1	1	1201	Høy	1	eco	Escherichia coli	MER	0.03
36	1	1	1201	Høy	1	eco	Escherichia coli	NAL	4
36	1	1	1201	Høy	1	eco	Escherichia coli	SXT	2048
36	1	1	1201	Høy	1	eco	Escherichia coli	TET	2
36	1	1	1201	Høy	1	eco	Escherichia coli	TGC	0.25
36	1	1	1201	Høy	1	eco	Escherichia coli	TMP	0.25
36	2		1201	Høy	0	esbl	Extended spectrum betalactamases
36	3	1	1201	Høy	1	kinol eco	E.coli fluoroquinolones resistant	AMP	128
36	3	1	1201	Høy	1	kinol eco	E.coli fluoroquinolones resistant	AZM	2
36	3	1	1201	Høy	1	kinol eco	E.coli fluoroquinolones resistant	CAZ	0.5
36	3	1	1201	Høy	1	kinol eco	E.coli fluoroquinolones resistant	CHL	256
36	3	1	1201	Høy	1	kinol eco	E.coli fluoroquinolones resistant	CIP	0.25
36	3	1	1201	Høy	1	kinol eco	E.coli fluoroquinolones resistant	CST	1
36	3	1	1201	Høy	1	kinol eco	E.coli fluoroquinolones resistant	CTX	0.25
36	3	1	1201	Høy	1	kinol eco	E.coli fluoroquinolones resistant	GEN	0.5
36	3	1	1201	Høy	1	kinol eco	E.coli fluoroquinolones resistant	MER	0.03
36	3	1	1201	Høy	1	kinol eco	E.coli fluoroquinolones resistant	NAL	128
36	3	1	1201	Høy	1	kinol eco	E.coli fluoroquinolones resistant	SXT	2048
36	3	1	1201	Høy	1	kinol eco	E.coli fluoroquinolones resistant	TET	128
36	3	1	1201	Høy	1	kinol eco	E.coli fluoroquinolones resistant	TGC	0.25
36	3	1	1201	Høy	1	kinol eco	E.coli fluoroquinolones resistant	TMP	64
36	4		1201	Høy	0	ECKA	Enterobacteriaceae carbapenems
36	6		1201	Høy	0	ECO_CST	Escherichia coli - kolistinresisten
37	1	1	0221	Med	1	eco	Escherichia coli	AMP	4
37	1	1	0221	Med	1	eco	Escherichia coli	AZM	2
37	1	1	0221	Med	1	eco	Escherichia coli	CAZ	0.5
37	1	1	0221	Med	1	eco	Escherichia coli	CHL	8
37	1	1	0221	Med	1	eco	Escherichia coli	CIP	0.015
37	1	1	0221	Med	1	eco	Escherichia coli	CST	1
37	1	1	0221	Med	1	eco	Escherichia coli	CTX	0.25
37	1	1	0221	Med	1	eco	Escherichia coli	GEN	1
37	1	1	0221	Med	1	eco	Escherichia coli	MER	0.03
37	1	1	0221	Med	1	eco	Escherichia coli	NAL	4
37	1	1	0221	Med	1	eco	Escherichia coli	SXT	8
37	1	1	0221	Med	1	eco	Escherichia coli	TET	2
37	1	1	0221	Med	1	eco	Escherichia coli	TGC	0.25
37	1	1	0221	Med	1	eco	Escherichia coli	TMP	0.25
37	2		0221	Med	0	esbl	Extended spectrum betalactamases
37	3		0221	Med	0	kinol eco	E.coli fluoroquinolones resistant
37	4		0221	Med	0	ECKA	Enterobacteriaceae carbapenems
38	1	1	0227	Med	1	eco	Escherichia coli	AMP	4
38	1	1	0227	Med	1	eco	Escherichia coli	AZM	2
38	1	1	0227	Med	1	eco	Escherichia coli	CAZ	0.5
38	1	1	0227	Med	1	eco	Escherichia coli	CHL	8
38	1	1	0227	Med	1	eco	Escherichia coli	CIP	0.015
38	1	1	0227	Med	1	eco	Escherichia coli	CST	1
38	1	1	0227	Med	1	eco	Escherichia coli	CTX	0.25
38	1	1	0227	Med	1	eco	Escherichia coli	GEN	2
38	1	1	0227	Med	1	eco	Escherichia coli	MER	0.03
38	1	1	0227	Med	1	eco	Escherichia coli	NAL	4
38	1	1	0227	Med	1	eco	Escherichia coli	SXT	8
38	1	1	0227	Med	1	eco	Escherichia coli	TET	2
38	1	1	0227	Med	1	eco	Escherichia coli	TGC	0.5
38	1	1	0227	Med	1	eco	Escherichia coli	TMP	0.25
38	2		0227	Med	0	esbl	Extended spectrum betalactamases
38	3		0227	Med	0	kinol eco	E.coli fluoroquinolones resistant
38	4		0227	Med	0	ECKA	Enterobacteriaceae carbapenems
38	6		0227	Med	0	ECO_CST	Escherichia coli - kolistinresisten
39	1	1	0412	Med	1	eco	Escherichia coli	AMP	4
39	1	1	0412	Med	1	eco	Escherichia coli	AZM	2
39	1	1	0412	Med	1	eco	Escherichia coli	CAZ	0.5
39	1	1	0412	Med	1	eco	Escherichia coli	CHL	8
39	1	1	0412	Med	1	eco	Escherichia coli	CIP	0.015
39	1	1	0412	Med	1	eco	Escherichia coli	CST	1
39	1	1	0412	Med	1	eco	Escherichia coli	CTX	0.25
39	1	1	0412	Med	1	eco	Escherichia coli	GEN	0.5
39	1	1	0412	Med	1	eco	Escherichia coli	MER	0.03
39	1	1	0412	Med	1	eco	Escherichia coli	NAL	4
39	1	1	0412	Med	1	eco	Escherichia coli	SXT	8
39	1	1	0412	Med	1	eco	Escherichia coli	TET	2
39	1	1	0412	Med	1	eco	Escherichia coli	TGC	0.25
39	1	1	0412	Med	1	eco	Escherichia coli	TMP	0.25
39	2		0412	Med	0	esbl	Extended spectrum betalactamases
39	3		0412	Med	0	kinol eco	E.coli fluoroquinolones resistant
39	4		0412	Med	0	ECKA	Enterobacteriaceae carbapenems
39	6		0412	Med	0	ECO_CST	Escherichia coli - kolistinresisten
40	1	1	0301	Høy	1	eco	Escherichia coli	AMP	4
40	1	1	0301	Høy	1	eco	Escherichia coli	AZM	2
40	1	1	0301	Høy	1	eco	Escherichia coli	CAZ	0.5
40	1	1	0301	Høy	1	eco	Escherichia coli	CHL	8
40	1	1	0301	Høy	1	eco	Escherichia coli	CIP	0.015
40	1	1	0301	Høy	1	eco	Escherichia coli	CST	1
40	1	1	0301	Høy	1	eco	Escherichia coli	CTX	0.25
40	1	1	0301	Høy	1	eco	Escherichia coli	GEN	0.5
40	1	1	0301	Høy	1	eco	Escherichia coli	MER	0.03
40	1	1	0301	Høy	1	eco	Escherichia coli	NAL	4
40	1	1	0301	Høy	1	eco	Escherichia coli	SXT	8
40	1	1	0301	Høy	1	eco	Escherichia coli	TET	2
40	1	1	0301	Høy	1	eco	Escherichia coli	TGC	0.25
40	1	1	0301	Høy	1	eco	Escherichia coli	TMP	0.25
40	2		0301	Høy	0	esbl	Extended spectrum betalactamases
40	3		0301	Høy	0	kinol eco	E.coli fluoroquinolones resistant
40	4		0301	Høy	0	ECKA	Enterobacteriaceae carbapenems
40	6		0301	Høy	0	ECO_CST	Escherichia coli - kolistinresisten
41	1		0301	Høy	0	eco	Escherichia coli
41	2		0301	Høy	0	esbl	Extended spectrum betalactamases
41	3		0301	Høy	0	kinol eco	E.coli fluoroquinolones resistant
41	4		0301	Høy	0	ECKA	Enterobacteriaceae carbapenems
41	6		0301	Høy	0	ECO_CST	Escherichia coli - kolistinresisten
42	1		0418	Med	0	eco	Escherichia coli
42	2		0418	Med	0	esbl	Extended spectrum betalactamases
42	3		0418	Med	0	kinol eco	E.coli fluoroquinolones resistant
42	4		0418	Med	0	ECKA	Enterobacteriaceae carbapenems
43	1	1	1721	Med	1	eco	Escherichia coli	AMP	2
43	1	1	1721	Med	1	eco	Escherichia coli	AZM	4
43	1	1	1721	Med	1	eco	Escherichia coli	CAZ	0.5
43	1	1	1721	Med	1	eco	Escherichia coli	CHL	8
43	1	1	1721	Med	1	eco	Escherichia coli	CIP	0.015
43	1	1	1721	Med	1	eco	Escherichia coli	CST	1
43	1	1	1721	Med	1	eco	Escherichia coli	CTX	0.25
43	1	1	1721	Med	1	eco	Escherichia coli	GEN	0.5
43	1	1	1721	Med	1	eco	Escherichia coli	MER	0.03
43	1	1	1721	Med	1	eco	Escherichia coli	NAL	4
43	1	1	1721	Med	1	eco	Escherichia coli	SXT	8
43	1	1	1721	Med	1	eco	Escherichia coli	TET	2
43	1	1	1721	Med	1	eco	Escherichia coli	TGC	0.25
43	1	1	1721	Med	1	eco	Escherichia coli	TMP	0.25
43	2		1721	Med	0	esbl	Extended spectrum betalactamases
43	3		1721	Med	0	kinol eco	E.coli fluoroquinolones resistant
43	4		1721	Med	0	ECKA	Enterobacteriaceae carbapenems
44	1	1	0412	Med	1	eco	Escherichia coli	AMP	4
44	1	1	0412	Med	1	eco	Escherichia coli	AZM	2
44	1	1	0412	Med	1	eco	Escherichia coli	CAZ	0.5
44	1	1	0412	Med	1	eco	Escherichia coli	CHL	8
44	1	1	0412	Med	1	eco	Escherichia coli	CIP	0.015
44	1	1	0412	Med	1	eco	Escherichia coli	CST	1
44	1	1	0412	Med	1	eco	Escherichia coli	CTX	0.25
44	1	1	0412	Med	1	eco	Escherichia coli	GEN	2
44	1	1	0412	Med	1	eco	Escherichia coli	MER	0.03
44	1	1	0412	Med	1	eco	Escherichia coli	NAL	4
44	1	1	0412	Med	1	eco	Escherichia coli	SXT	8
44	1	1	0412	Med	1	eco	Escherichia coli	TET	2
44	1	1	0412	Med	1	eco	Escherichia coli	TGC	0.25
44	1	1	0412	Med	1	eco	Escherichia coli	TMP	0.25
44	2		0412	Med	0	esbl	Extended spectrum betalactamases
44	3	1	0412	Med	1	kinol eco	E.coli fluoroquinolones resistant	AMP	4
44	3	1	0412	Med	1	kinol eco	E.coli fluoroquinolones resistant	AZM	2
44	3	1	0412	Med	1	kinol eco	E.coli fluoroquinolones resistant	CAZ	0.5
44	3	1	0412	Med	1	kinol eco	E.coli fluoroquinolones resistant	CHL	8
44	3	1	0412	Med	1	kinol eco	E.coli fluoroquinolones resistant	CIP	0.06
44	3	1	0412	Med	1	kinol eco	E.coli fluoroquinolones resistant	CST	1
44	3	1	0412	Med	1	kinol eco	E.coli fluoroquinolones resistant	CTX	0.25
44	3	1	0412	Med	1	kinol eco	E.coli fluoroquinolones resistant	GEN	1
44	3	1	0412	Med	1	kinol eco	E.coli fluoroquinolones resistant	MER	0.03
44	3	1	0412	Med	1	kinol eco	E.coli fluoroquinolones resistant	NAL	64
44	3	1	0412	Med	1	kinol eco	E.coli fluoroquinolones resistant	SXT	8
44	3	1	0412	Med	1	kinol eco	E.coli fluoroquinolones resistant	TET	2
44	3	1	0412	Med	1	kinol eco	E.coli fluoroquinolones resistant	TGC	0.25
44	3	1	0412	Med	1	kinol eco	E.coli fluoroquinolones resistant	TMP	0.25
44	4		0412	Med	0	ECKA	Enterobacteriaceae carbapenems
45	1	1	0211	Med	1	eco	Escherichia coli	AMP	2
45	1	1	0211	Med	1	eco	Escherichia coli	AZM	2
45	1	1	0211	Med	1	eco	Escherichia coli	CAZ	0.5
45	1	1	0211	Med	1	eco	Escherichia coli	CHL	8
45	1	1	0211	Med	1	eco	Escherichia coli	CIP	0.015
45	1	1	0211	Med	1	eco	Escherichia coli	CST	1
45	1	1	0211	Med	1	eco	Escherichia coli	CTX	0.25
45	1	1	0211	Med	1	eco	Escherichia coli	GEN	0.5
45	1	1	0211	Med	1	eco	Escherichia coli	MER	0.03
45	1	1	0211	Med	1	eco	Escherichia coli	NAL	4
45	1	1	0211	Med	1	eco	Escherichia coli	SXT	2048
45	1	1	0211	Med	1	eco	Escherichia coli	TET	2
45	1	1	0211	Med	1	eco	Escherichia coli	TGC	0.25
45	1	1	0211	Med	1	eco	Escherichia coli	TMP	0.25
45	2		0211	Med	0	esbl	Extended spectrum betalactamases
45	3	1	0211	Med	1	kinol eco	E.coli fluoroquinolones resistant	AMP	2
45	3	1	0211	Med	1	kinol eco	E.coli fluoroquinolones resistant	AZM	2
45	3	1	0211	Med	1	kinol eco	E.coli fluoroquinolones resistant	CAZ	0.5
45	3	1	0211	Med	1	kinol eco	E.coli fluoroquinolones resistant	CHL	8
45	3	1	0211	Med	1	kinol eco	E.coli fluoroquinolones resistant	CIP	0.12
45	3	1	0211	Med	1	kinol eco	E.coli fluoroquinolones resistant	CST	1
45	3	1	0211	Med	1	kinol eco	E.coli fluoroquinolones resistant	CTX	0.25
45	3	1	0211	Med	1	kinol eco	E.coli fluoroquinolones resistant	GEN	0.5
45	3	1	0211	Med	1	kinol eco	E.coli fluoroquinolones resistant	MER	0.03
45	3	1	0211	Med	1	kinol eco	E.coli fluoroquinolones resistant	NAL	64
45	3	1	0211	Med	1	kinol eco	E.coli fluoroquinolones resistant	SXT	8
45	3	1	0211	Med	1	kinol eco	E.coli fluoroquinolones resistant	TET	2
45	3	1	0211	Med	1	kinol eco	E.coli fluoroquinolones resistant	TGC	0.25
45	3	1	0211	Med	1	kinol eco	E.coli fluoroquinolones resistant	TMP	0.25
45	4		0211	Med	0	ECKA	Enterobacteriaceae carbapenems
46	1	1	1443	Med	1	eco	Escherichia coli	AMP	2
46	1	1	1443	Med	1	eco	Escherichia coli	AZM	2
46	1	1	1443	Med	1	eco	Escherichia coli	CAZ	0.5
46	1	1	1443	Med	1	eco	Escherichia coli	CHL	8
46	1	1	1443	Med	1	eco	Escherichia coli	CIP	0.015
46	1	1	1443	Med	1	eco	Escherichia coli	CST	1
46	1	1	1443	Med	1	eco	Escherichia coli	CTX	0.25
46	1	1	1443	Med	1	eco	Escherichia coli	GEN	0.5
46	1	1	1443	Med	1	eco	Escherichia coli	MER	0.03
46	1	1	1443	Med	1	eco	Escherichia coli	NAL	4
46	1	1	1443	Med	1	eco	Escherichia coli	SXT	8
46	1	1	1443	Med	1	eco	Escherichia coli	TET	2
46	1	1	1443	Med	1	eco	Escherichia coli	TGC	0.25
46	1	1	1443	Med	1	eco	Escherichia coli	TMP	0.25
46	2		1443	Med	0	esbl	Extended spectrum betalactamases
46	3		1443	Med	0	kinol eco	E.coli fluoroquinolones resistant
46	4		1443	Med	0	ECKA	Enterobacteriaceae carbapenems
47	1	1	1938	Lav	1	eco	Escherichia coli	AMP	4
47	1	1	1938	Lav	1	eco	Escherichia coli	AZM	2
47	1	1	1938	Lav	1	eco	Escherichia coli	CAZ	0.5
47	1	1	1938	Lav	1	eco	Escherichia coli	CHL	8
47	1	1	1938	Lav	1	eco	Escherichia coli	CIP	0.015
47	1	1	1938	Lav	1	eco	Escherichia coli	CST	1
47	1	1	1938	Lav	1	eco	Escherichia coli	CTX	0.25
47	1	1	1938	Lav	1	eco	Escherichia coli	GEN	0.5
47	1	1	1938	Lav	1	eco	Escherichia coli	MER	0.03
47	1	1	1938	Lav	1	eco	Escherichia coli	NAL	4
47	1	1	1938	Lav	1	eco	Escherichia coli	SXT	8
47	1	1	1938	Lav	1	eco	Escherichia coli	TET	2
47	1	1	1938	Lav	1	eco	Escherichia coli	TGC	0.25
47	1	1	1938	Lav	1	eco	Escherichia coli	TMP	0.5
47	2		1938	Lav	0	esbl	Extended spectrum betalactamases
47	3		1938	Lav	0	kinol eco	E.coli fluoroquinolones resistant
47	4		1938	Lav	0	ECKA	Enterobacteriaceae carbapenems
47	6		1938	Lav	0	ECO_CST	Escherichia coli - kolistinresisten
48	1	1	0620	Lav	1	eco	Escherichia coli	AMP	4
48	1	1	0620	Lav	1	eco	Escherichia coli	AZM	2
48	1	1	0620	Lav	1	eco	Escherichia coli	CAZ	0.5
48	1	1	0620	Lav	1	eco	Escherichia coli	CHL	8
48	1	1	0620	Lav	1	eco	Escherichia coli	CIP	0.015
48	1	1	0620	Lav	1	eco	Escherichia coli	CST	1
48	1	1	0620	Lav	1	eco	Escherichia coli	CTX	0.25
48	1	1	0620	Lav	1	eco	Escherichia coli	GEN	1
48	1	1	0620	Lav	1	eco	Escherichia coli	MER	0.03
48	1	1	0620	Lav	1	eco	Escherichia coli	NAL	4
48	1	1	0620	Lav	1	eco	Escherichia coli	SXT	8
48	1	1	0620	Lav	1	eco	Escherichia coli	TET	2
48	1	1	0620	Lav	1	eco	Escherichia coli	TGC	0.25
48	1	1	0620	Lav	1	eco	Escherichia coli	TMP	0.25
48	2		0620	Lav	0	esbl	Extended spectrum betalactamases
48	3		0620	Lav	0	kinol eco	E.coli fluoroquinolones resistant
48	4		0620	Lav	0	ECKA	Enterobacteriaceae carbapenems
48	6		0620	Lav	0	ECO_CST	Escherichia coli - kolistinresisten
49	1	1	1714	Med	1	eco	Escherichia coli	AMP	4
49	1	1	1714	Med	1	eco	Escherichia coli	AZM	2
49	1	1	1714	Med	1	eco	Escherichia coli	CAZ	0.5
49	1	1	1714	Med	1	eco	Escherichia coli	CHL	8
49	1	1	1714	Med	1	eco	Escherichia coli	CIP	0.015
49	1	1	1714	Med	1	eco	Escherichia coli	CST	1
49	1	1	1714	Med	1	eco	Escherichia coli	CTX	0.25
49	1	1	1714	Med	1	eco	Escherichia coli	GEN	1
49	1	1	1714	Med	1	eco	Escherichia coli	MER	0.03
49	1	1	1714	Med	1	eco	Escherichia coli	NAL	4
49	1	1	1714	Med	1	eco	Escherichia coli	SXT	8
49	1	1	1714	Med	1	eco	Escherichia coli	TET	2
49	1	1	1714	Med	1	eco	Escherichia coli	TGC	0.25
49	1	1	1714	Med	1	eco	Escherichia coli	TMP	0.25
49	2		1714	Med	0	esbl	Extended spectrum betalactamases
49	3	1	1714	Med	1	kinol eco	E.coli fluoroquinolones resistant	AMP	128
49	3	1	1714	Med	1	kinol eco	E.coli fluoroquinolones resistant	AZM	2
49	3	1	1714	Med	1	kinol eco	E.coli fluoroquinolones resistant	CAZ	0.5
49	3	1	1714	Med	1	kinol eco	E.coli fluoroquinolones resistant	CHL	8
49	3	1	1714	Med	1	kinol eco	E.coli fluoroquinolones resistant	CIP	16
49	3	1	1714	Med	1	kinol eco	E.coli fluoroquinolones resistant	CST	1
49	3	1	1714	Med	1	kinol eco	E.coli fluoroquinolones resistant	CTX	0.25
49	3	1	1714	Med	1	kinol eco	E.coli fluoroquinolones resistant	GEN	0.5
49	3	1	1714	Med	1	kinol eco	E.coli fluoroquinolones resistant	MER	0.03
49	3	1	1714	Med	1	kinol eco	E.coli fluoroquinolones resistant	NAL	256
49	3	1	1714	Med	1	kinol eco	E.coli fluoroquinolones resistant	SXT	2048
49	3	1	1714	Med	1	kinol eco	E.coli fluoroquinolones resistant	TET	64
49	3	1	1714	Med	1	kinol eco	E.coli fluoroquinolones resistant	TGC	0.25
49	3	1	1714	Med	1	kinol eco	E.coli fluoroquinolones resistant	TMP	64
49	4		1714	Med	0	ECKA	Enterobacteriaceae carbapenems
50	1	1	0402	Med	1	eco	Escherichia coli	AMP	4
50	1	1	0402	Med	1	eco	Escherichia coli	AZM	2
50	1	1	0402	Med	1	eco	Escherichia coli	CAZ	0.5
50	1	1	0402	Med	1	eco	Escherichia coli	CHL	8
50	1	1	0402	Med	1	eco	Escherichia coli	CIP	0.015
50	1	1	0402	Med	1	eco	Escherichia coli	CST	1
50	1	1	0402	Med	1	eco	Escherichia coli	CTX	0.25
50	1	1	0402	Med	1	eco	Escherichia coli	GEN	0.5
50	1	1	0402	Med	1	eco	Escherichia coli	MER	0.03
50	1	1	0402	Med	1	eco	Escherichia coli	NAL	4
50	1	1	0402	Med	1	eco	Escherichia coli	SXT	8
50	1	1	0402	Med	1	eco	Escherichia coli	TET	2
50	1	1	0402	Med	1	eco	Escherichia coli	TGC	0.25
50	1	1	0402	Med	1	eco	Escherichia coli	TMP	0.25
50	2		0402	Med	0	esbl	Extended spectrum betalactamases
50	3		0402	Med	0	kinol eco	E.coli fluoroquinolones resistant
50	4		0402	Med	0	ECKA	Enterobacteriaceae carbapenems
50	6		0402	Med	0	ECO_CST	Escherichia coli - kolistinresisten
51	1	1	0427	Med	1	eco	Escherichia coli	AMP	4
51	1	1	0427	Med	1	eco	Escherichia coli	AZM	2
51	1	1	0427	Med	1	eco	Escherichia coli	CAZ	0.5
51	1	1	0427	Med	1	eco	Escherichia coli	CHL	8
51	1	1	0427	Med	1	eco	Escherichia coli	CIP	0.015
51	1	1	0427	Med	1	eco	Escherichia coli	CST	1
51	1	1	0427	Med	1	eco	Escherichia coli	CTX	0.25
51	1	1	0427	Med	1	eco	Escherichia coli	GEN	1
51	1	1	0427	Med	1	eco	Escherichia coli	MER	0.03
51	1	1	0427	Med	1	eco	Escherichia coli	NAL	4
51	1	1	0427	Med	1	eco	Escherichia coli	SXT	8
51	1	1	0427	Med	1	eco	Escherichia coli	TET	2
51	1	1	0427	Med	1	eco	Escherichia coli	TGC	0.25
51	1	1	0427	Med	1	eco	Escherichia coli	TMP	0.25
51	2		0427	Med	0	esbl	Extended spectrum betalactamases
51	3		0427	Med	0	kinol eco	E.coli fluoroquinolones resistant
51	4		0427	Med	0	ECKA	Enterobacteriaceae carbapenems
52	1	1	0427	Med	1	eco	Escherichia coli	AMP	2
52	1	1	0427	Med	1	eco	Escherichia coli	AZM	2
52	1	1	0427	Med	1	eco	Escherichia coli	CAZ	0.5
52	1	1	0427	Med	1	eco	Escherichia coli	CHL	8
52	1	1	0427	Med	1	eco	Escherichia coli	CIP	0.015
52	1	1	0427	Med	1	eco	Escherichia coli	CST	1
52	1	1	0427	Med	1	eco	Escherichia coli	CTX	0.25
52	1	1	0427	Med	1	eco	Escherichia coli	GEN	0.5
52	1	1	0427	Med	1	eco	Escherichia coli	MER	0.03
52	1	1	0427	Med	1	eco	Escherichia coli	NAL	4
52	1	1	0427	Med	1	eco	Escherichia coli	SXT	8
52	1	1	0427	Med	1	eco	Escherichia coli	TET	2
52	1	1	0427	Med	1	eco	Escherichia coli	TGC	0.25
52	1	1	0427	Med	1	eco	Escherichia coli	TMP	0.25
52	2		0427	Med	0	esbl	Extended spectrum betalactamases
52	3		0427	Med	0	kinol eco	E.coli fluoroquinolones resistant
52	4		0427	Med	0	ECKA	Enterobacteriaceae carbapenems
52	6		0427	Med	0	ECO_CST	Escherichia coli - kolistinresisten
53	1	1	0427	Med	1	eco	Escherichia coli	AMP	4
53	1	1	0427	Med	1	eco	Escherichia coli	AZM	2
53	1	1	0427	Med	1	eco	Escherichia coli	CAZ	0.5
53	1	1	0427	Med	1	eco	Escherichia coli	CHL	8
53	1	1	0427	Med	1	eco	Escherichia coli	CIP	0.015
53	1	1	0427	Med	1	eco	Escherichia coli	CST	2
53	1	1	0427	Med	1	eco	Escherichia coli	CTX	0.25
53	1	1	0427	Med	1	eco	Escherichia coli	GEN	1
53	1	1	0427	Med	1	eco	Escherichia coli	MER	0.03
53	1	1	0427	Med	1	eco	Escherichia coli	NAL	4
53	1	1	0427	Med	1	eco	Escherichia coli	SXT	8
53	1	1	0427	Med	1	eco	Escherichia coli	TET	2
53	1	1	0427	Med	1	eco	Escherichia coli	TGC	0.25
53	1	1	0427	Med	1	eco	Escherichia coli	TMP	0.25
53	2		0427	Med	0	esbl	Extended spectrum betalactamases
53	3		0427	Med	0	kinol eco	E.coli fluoroquinolones resistant
53	4		0427	Med	0	ECKA	Enterobacteriaceae carbapenems
53	6		0427	Med	0	ECO_CST	Escherichia coli - kolistinresisten
54	1	1	1911	Med	1	eco	Escherichia coli	AMP	2
54	1	1	1911	Med	1	eco	Escherichia coli	AZM	4
54	1	1	1911	Med	1	eco	Escherichia coli	CAZ	0.5
54	1	1	1911	Med	1	eco	Escherichia coli	CHL	8
54	1	1	1911	Med	1	eco	Escherichia coli	CIP	0.015
54	1	1	1911	Med	1	eco	Escherichia coli	CST	1
54	1	1	1911	Med	1	eco	Escherichia coli	CTX	0.25
54	1	1	1911	Med	1	eco	Escherichia coli	GEN	0.5
54	1	1	1911	Med	1	eco	Escherichia coli	MER	0.03
54	1	1	1911	Med	1	eco	Escherichia coli	NAL	4
54	1	1	1911	Med	1	eco	Escherichia coli	SXT	8
54	1	1	1911	Med	1	eco	Escherichia coli	TET	2
54	1	1	1911	Med	1	eco	Escherichia coli	TGC	0.25
54	1	1	1911	Med	1	eco	Escherichia coli	TMP	0.25
54	2		1911	Med	0	esbl	Extended spectrum betalactamases
54	3		1911	Med	0	kinol eco	E.coli fluoroquinolones resistant
54	4		1911	Med	0	ECKA	Enterobacteriaceae carbapenems
55	1	1	0106	Høy	1	eco	Escherichia coli	AMP	4
55	1	1	0106	Høy	1	eco	Escherichia coli	AZM	2
55	1	1	0106	Høy	1	eco	Escherichia coli	CAZ	0.5
55	1	1	0106	Høy	1	eco	Escherichia coli	CHL	8
55	1	1	0106	Høy	1	eco	Escherichia coli	CIP	0.015
55	1	1	0106	Høy	1	eco	Escherichia coli	CST	1
55	1	1	0106	Høy	1	eco	Escherichia coli	CTX	0.25
55	1	1	0106	Høy	1	eco	Escherichia coli	GEN	1
55	1	1	0106	Høy	1	eco	Escherichia coli	MER	0.03
55	1	1	0106	Høy	1	eco	Escherichia coli	NAL	4
55	1	1	0106	Høy	1	eco	Escherichia coli	SXT	8
55	1	1	0106	Høy	1	eco	Escherichia coli	TET	2
55	1	1	0106	Høy	1	eco	Escherichia coli	TGC	0.25
55	1	1	0106	Høy	1	eco	Escherichia coli	TMP	0.25
55	2		0106	Høy	0	esbl	Extended spectrum betalactamases
55	3		0106	Høy	0	kinol eco	E.coli fluoroquinolones resistant
55	4		0106	Høy	0	ECKA	Enterobacteriaceae carbapenems
55	6		0106	Høy	0	ECO_CST	Escherichia coli - kolistinresisten
56	1	1	0427	Med	1	eco	Escherichia coli	AMP	4
56	1	1	0427	Med	1	eco	Escherichia coli	AZM	2
56	1	1	0427	Med	1	eco	Escherichia coli	CAZ	0.5
56	1	1	0427	Med	1	eco	Escherichia coli	CHL	8
56	1	1	0427	Med	1	eco	Escherichia coli	CIP	0.015
56	1	1	0427	Med	1	eco	Escherichia coli	CST	1
56	1	1	0427	Med	1	eco	Escherichia coli	CTX	0.25
56	1	1	0427	Med	1	eco	Escherichia coli	GEN	1
56	1	1	0427	Med	1	eco	Escherichia coli	MER	0.03
56	1	1	0427	Med	1	eco	Escherichia coli	NAL	4
56	1	1	0427	Med	1	eco	Escherichia coli	SXT	8
56	1	1	0427	Med	1	eco	Escherichia coli	TET	2
56	1	1	0427	Med	1	eco	Escherichia coli	TGC	0.25
56	1	1	0427	Med	1	eco	Escherichia coli	TMP	0.25
56	2		0427	Med	0	esbl	Extended spectrum betalactamases
56	3		0427	Med	0	kinol eco	E.coli fluoroquinolones resistant
56	4		0427	Med	0	ECKA	Enterobacteriaceae carbapenems
56	6		0427	Med	0	ECO_CST	Escherichia coli - kolistinresisten
57	1	1	0137	Med	1	eco	Escherichia coli	AMP	4
57	1	1	0137	Med	1	eco	Escherichia coli	AZM	2
57	1	1	0137	Med	1	eco	Escherichia coli	CAZ	0.5
57	1	1	0137	Med	1	eco	Escherichia coli	CHL	8
57	1	1	0137	Med	1	eco	Escherichia coli	CIP	0.015
57	1	1	0137	Med	1	eco	Escherichia coli	CST	1
57	1	1	0137	Med	1	eco	Escherichia coli	CTX	0.25
57	1	1	0137	Med	1	eco	Escherichia coli	GEN	0.5
57	1	1	0137	Med	1	eco	Escherichia coli	MER	0.03
57	1	1	0137	Med	1	eco	Escherichia coli	NAL	4
57	1	1	0137	Med	1	eco	Escherichia coli	SXT	8
57	1	1	0137	Med	1	eco	Escherichia coli	TET	2
57	1	1	0137	Med	1	eco	Escherichia coli	TGC	0.25
57	1	1	0137	Med	1	eco	Escherichia coli	TMP	0.25
57	2		0137	Med	0	esbl	Extended spectrum betalactamases
57	3		0137	Med	0	kinol eco	E.coli fluoroquinolones resistant
57	4		0137	Med	0	ECKA	Enterobacteriaceae carbapenems
57	6		0137	Med	0	ECO_CST	Escherichia coli - kolistinresisten
58	1	1	0214	Med	1	eco	Escherichia coli	AMP	4
58	1	1	0214	Med	1	eco	Escherichia coli	AZM	2
58	1	1	0214	Med	1	eco	Escherichia coli	CAZ	0.5
58	1	1	0214	Med	1	eco	Escherichia coli	CHL	8
58	1	1	0214	Med	1	eco	Escherichia coli	CIP	0.015
58	1	1	0214	Med	1	eco	Escherichia coli	CST	1
58	1	1	0214	Med	1	eco	Escherichia coli	CTX	0.25
58	1	1	0214	Med	1	eco	Escherichia coli	GEN	0.5
58	1	1	0214	Med	1	eco	Escherichia coli	MER	0.03
58	1	1	0214	Med	1	eco	Escherichia coli	NAL	4
58	1	1	0214	Med	1	eco	Escherichia coli	SXT	8
58	1	1	0214	Med	1	eco	Escherichia coli	TET	2
58	1	1	0214	Med	1	eco	Escherichia coli	TGC	0.25
58	1	1	0214	Med	1	eco	Escherichia coli	TMP	0.25
58	2		0214	Med	0	esbl	Extended spectrum betalactamases
58	3		0214	Med	0	kinol eco	E.coli fluoroquinolones resistant
58	4		0214	Med	0	ECKA	Enterobacteriaceae carbapenems
58	6		0214	Med	0	ECO_CST	Escherichia coli - kolistinresisten
59	1	1	0702	Med	1	eco	Escherichia coli	AMP	4
59	1	1	0702	Med	1	eco	Escherichia coli	AZM	2
59	1	1	0702	Med	1	eco	Escherichia coli	CAZ	0.5
59	1	1	0702	Med	1	eco	Escherichia coli	CHL	8
59	1	1	0702	Med	1	eco	Escherichia coli	CIP	0.015
59	1	1	0702	Med	1	eco	Escherichia coli	CST	1
59	1	1	0702	Med	1	eco	Escherichia coli	CTX	0.25
59	1	1	0702	Med	1	eco	Escherichia coli	GEN	1
59	1	1	0702	Med	1	eco	Escherichia coli	MER	0.03
59	1	1	0702	Med	1	eco	Escherichia coli	NAL	4
59	1	1	0702	Med	1	eco	Escherichia coli	SXT	8
59	1	1	0702	Med	1	eco	Escherichia coli	TET	2
59	1	1	0702	Med	1	eco	Escherichia coli	TGC	0.25
59	1	1	0702	Med	1	eco	Escherichia coli	TMP	0.25
59	2		0702	Med	0	esbl	Extended spectrum betalactamases
59	3		0702	Med	0	kinol eco	E.coli fluoroquinolones resistant
59	4		0702	Med	0	ECKA	Enterobacteriaceae carbapenems
60	1	1	0122	Med	1	eco	Escherichia coli	AMP	4
60	1	1	0122	Med	1	eco	Escherichia coli	AZM	2
60	1	1	0122	Med	1	eco	Escherichia coli	CAZ	0.5
60	1	1	0122	Med	1	eco	Escherichia coli	CHL	8
60	1	1	0122	Med	1	eco	Escherichia coli	CIP	0.25
60	1	1	0122	Med	1	eco	Escherichia coli	CST	1
60	1	1	0122	Med	1	eco	Escherichia coli	CTX	0.25
60	1	1	0122	Med	1	eco	Escherichia coli	GEN	0.5
60	1	1	0122	Med	1	eco	Escherichia coli	MER	0.03
60	1	1	0122	Med	1	eco	Escherichia coli	NAL	128
60	1	1	0122	Med	1	eco	Escherichia coli	SXT	16
60	1	1	0122	Med	1	eco	Escherichia coli	TET	2
60	1	1	0122	Med	1	eco	Escherichia coli	TGC	0.25
60	1	1	0122	Med	1	eco	Escherichia coli	TMP	0.5
60	2		0122	Med	0	esbl	Extended spectrum betalactamases
60	3	1	0122	Med	1	kinol eco	E.coli fluoroquinolones resistant	AMP	4
60	3	1	0122	Med	1	kinol eco	E.coli fluoroquinolones resistant	AZM	2
60	3	1	0122	Med	1	kinol eco	E.coli fluoroquinolones resistant	CAZ	0.5
60	3	1	0122	Med	1	kinol eco	E.coli fluoroquinolones resistant	CHL	8
60	3	1	0122	Med	1	kinol eco	E.coli fluoroquinolones resistant	CIP	0.25
60	3	1	0122	Med	1	kinol eco	E.coli fluoroquinolones resistant	CST	1
60	3	1	0122	Med	1	kinol eco	E.coli fluoroquinolones resistant	CTX	0.25
60	3	1	0122	Med	1	kinol eco	E.coli fluoroquinolones resistant	GEN	0.5
60	3	1	0122	Med	1	kinol eco	E.coli fluoroquinolones resistant	MER	0.03
60	3	1	0122	Med	1	kinol eco	E.coli fluoroquinolones resistant	NAL	128
60	3	1	0122	Med	1	kinol eco	E.coli fluoroquinolones resistant	SXT	8
60	3	1	0122	Med	1	kinol eco	E.coli fluoroquinolones resistant	TET	2
60	3	1	0122	Med	1	kinol eco	E.coli fluoroquinolones resistant	TGC	0.25
60	3	1	0122	Med	1	kinol eco	E.coli fluoroquinolones resistant	TMP	0.25
60	4		0122	Med	0	ECKA	Enterobacteriaceae carbapenems
61	1		0415	Med	0	eco	Escherichia coli
61	2		0415	Med	0	esbl	Extended spectrum betalactamases
61	3		0415	Med	0	kinol eco	E.coli fluoroquinolones resistant
61	4		0415	Med	0	ECKA	Enterobacteriaceae carbapenems
62	1	1	0122	Med	1	eco	Escherichia coli	AMP	8
62	1	1	0122	Med	1	eco	Escherichia coli	AZM	4
62	1	1	0122	Med	1	eco	Escherichia coli	CAZ	0.5
62	1	1	0122	Med	1	eco	Escherichia coli	CHL	8
62	1	1	0122	Med	1	eco	Escherichia coli	CIP	0.015
62	1	1	0122	Med	1	eco	Escherichia coli	CST	1
62	1	1	0122	Med	1	eco	Escherichia coli	CTX	0.25
62	1	1	0122	Med	1	eco	Escherichia coli	GEN	0.5
62	1	1	0122	Med	1	eco	Escherichia coli	MER	0.03
62	1	1	0122	Med	1	eco	Escherichia coli	NAL	4
62	1	1	0122	Med	1	eco	Escherichia coli	SXT	8
62	1	1	0122	Med	1	eco	Escherichia coli	TET	2
62	1	1	0122	Med	1	eco	Escherichia coli	TGC	0.25
62	1	1	0122	Med	1	eco	Escherichia coli	TMP	0.25
62	2		0122	Med	0	esbl	Extended spectrum betalactamases
62	3		0122	Med	0	kinol eco	E.coli fluoroquinolones resistant
62	4		0122	Med	0	ECKA	Enterobacteriaceae carbapenems
62	6		0122	Med	0	ECO_CST	Escherichia coli - kolistinresisten
63	1	1	0119	Med	1	eco	Escherichia coli	AMP	4
63	1	1	0119	Med	1	eco	Escherichia coli	AZM	2
63	1	1	0119	Med	1	eco	Escherichia coli	CAZ	0.5
63	1	1	0119	Med	1	eco	Escherichia coli	CHL	8
63	1	1	0119	Med	1	eco	Escherichia coli	CIP	0.015
63	1	1	0119	Med	1	eco	Escherichia coli	CST	1
63	1	1	0119	Med	1	eco	Escherichia coli	CTX	0.25
63	1	1	0119	Med	1	eco	Escherichia coli	GEN	0.5
63	1	1	0119	Med	1	eco	Escherichia coli	MER	0.03
63	1	1	0119	Med	1	eco	Escherichia coli	NAL	4
63	1	1	0119	Med	1	eco	Escherichia coli	SXT	8
63	1	1	0119	Med	1	eco	Escherichia coli	TET	2
63	1	1	0119	Med	1	eco	Escherichia coli	TGC	0.25
63	1	1	0119	Med	1	eco	Escherichia coli	TMP	0.25
63	2		0119	Med	0	esbl	Extended spectrum betalactamases
63	3		0119	Med	0	kinol eco	E.coli fluoroquinolones resistant
63	4		0119	Med	0	ECKA	Enterobacteriaceae carbapenems
63	6		0119	Med	0	ECO_CST	Escherichia coli - kolistinresisten
64	1	1	0533	Med	1	eco	Escherichia coli	AMP	4
64	1	1	0533	Med	1	eco	Escherichia coli	AZM	8
64	1	1	0533	Med	1	eco	Escherichia coli	CAZ	0.5
64	1	1	0533	Med	1	eco	Escherichia coli	CHL	8
64	1	1	0533	Med	1	eco	Escherichia coli	CIP	0.015
64	1	1	0533	Med	1	eco	Escherichia coli	CST	1
64	1	1	0533	Med	1	eco	Escherichia coli	CTX	0.25
64	1	1	0533	Med	1	eco	Escherichia coli	GEN	1
64	1	1	0533	Med	1	eco	Escherichia coli	MER	0.03
64	1	1	0533	Med	1	eco	Escherichia coli	NAL	4
64	1	1	0533	Med	1	eco	Escherichia coli	SXT	8
64	1	1	0533	Med	1	eco	Escherichia coli	TET	2
64	1	1	0533	Med	1	eco	Escherichia coli	TGC	0.25
64	1	1	0533	Med	1	eco	Escherichia coli	TMP	0.25
64	2		0533	Med	0	esbl	Extended spectrum betalactamases
64	3		0533	Med	0	kinol eco	E.coli fluoroquinolones resistant
64	4		0533	Med	0	ECKA	Enterobacteriaceae carbapenems
64	6		0533	Med	0	ECO_CST	Escherichia coli - kolistinresisten
65	1	1	1924	Lav	1	eco	Escherichia coli	AMP	2
65	1	1	1924	Lav	1	eco	Escherichia coli	AZM	2
65	1	1	1924	Lav	1	eco	Escherichia coli	CAZ	0.5
65	1	1	1924	Lav	1	eco	Escherichia coli	CHL	8
65	1	1	1924	Lav	1	eco	Escherichia coli	CIP	0.015
65	1	1	1924	Lav	1	eco	Escherichia coli	CST	1
65	1	1	1924	Lav	1	eco	Escherichia coli	CTX	0.25
65	1	1	1924	Lav	1	eco	Escherichia coli	GEN	0.5
65	1	1	1924	Lav	1	eco	Escherichia coli	MER	0.03
65	1	1	1924	Lav	1	eco	Escherichia coli	NAL	4
65	1	1	1924	Lav	1	eco	Escherichia coli	SXT	16
65	1	1	1924	Lav	1	eco	Escherichia coli	TET	2
65	1	1	1924	Lav	1	eco	Escherichia coli	TGC	0.25
65	1	1	1924	Lav	1	eco	Escherichia coli	TMP	0.25
65	2		1924	Lav	0	esbl	Extended spectrum betalactamases
65	3	1	1924	Lav	1	kinol eco	E.coli fluoroquinolones resistant	AMP	4
65	3	1	1924	Lav	1	kinol eco	E.coli fluoroquinolones resistant	AZM	4
65	3	1	1924	Lav	1	kinol eco	E.coli fluoroquinolones resistant	CAZ	0.5
65	3	1	1924	Lav	1	kinol eco	E.coli fluoroquinolones resistant	CHL	8
65	3	1	1924	Lav	1	kinol eco	E.coli fluoroquinolones resistant	CIP	0.06
65	3	1	1924	Lav	1	kinol eco	E.coli fluoroquinolones resistant	CST	1
65	3	1	1924	Lav	1	kinol eco	E.coli fluoroquinolones resistant	CTX	0.25
65	3	1	1924	Lav	1	kinol eco	E.coli fluoroquinolones resistant	GEN	0.5
65	3	1	1924	Lav	1	kinol eco	E.coli fluoroquinolones resistant	MER	0.03
65	3	1	1924	Lav	1	kinol eco	E.coli fluoroquinolones resistant	NAL	8
65	3	1	1924	Lav	1	kinol eco	E.coli fluoroquinolones resistant	SXT	1024
65	3	1	1924	Lav	1	kinol eco	E.coli fluoroquinolones resistant	TET	2
65	3	1	1924	Lav	1	kinol eco	E.coli fluoroquinolones resistant	TGC	0.25
65	3	1	1924	Lav	1	kinol eco	E.coli fluoroquinolones resistant	TMP	0.5
65	4		1924	Lav	0	ECKA	Enterobacteriaceae carbapenems
65	6		1924	Lav	0	ECO_CST	Escherichia coli - kolistinresisten
66	1	1	0427	Med	1	eco	Escherichia coli	AMP	8
66	1	1	0427	Med	1	eco	Escherichia coli	AZM	2
66	1	1	0427	Med	1	eco	Escherichia coli	CAZ	0.5
66	1	1	0427	Med	1	eco	Escherichia coli	CHL	8
66	1	1	0427	Med	1	eco	Escherichia coli	CIP	0.015
66	1	1	0427	Med	1	eco	Escherichia coli	CST	1
66	1	1	0427	Med	1	eco	Escherichia coli	CTX	0.25
66	1	1	0427	Med	1	eco	Escherichia coli	GEN	1
66	1	1	0427	Med	1	eco	Escherichia coli	MER	0.03
66	1	1	0427	Med	1	eco	Escherichia coli	NAL	8
66	1	1	0427	Med	1	eco	Escherichia coli	SXT	8
66	1	1	0427	Med	1	eco	Escherichia coli	TET	2
66	1	1	0427	Med	1	eco	Escherichia coli	TGC	0.25
66	1	1	0427	Med	1	eco	Escherichia coli	TMP	0.25
66	2		0427	Med	0	esbl	Extended spectrum betalactamases
66	3		0427	Med	0	kinol eco	E.coli fluoroquinolones resistant
66	4		0427	Med	0	ECKA	Enterobacteriaceae carbapenems
66	6		0427	Med	0	ECO_CST	Escherichia coli - kolistinresisten
67	1	1	1241	Med	1	eco	Escherichia coli	AMP	8
67	1	1	1241	Med	1	eco	Escherichia coli	AZM	2
67	1	1	1241	Med	1	eco	Escherichia coli	CAZ	0.5
67	1	1	1241	Med	1	eco	Escherichia coli	CHL	8
67	1	1	1241	Med	1	eco	Escherichia coli	CIP	0.015
67	1	1	1241	Med	1	eco	Escherichia coli	CST	1
67	1	1	1241	Med	1	eco	Escherichia coli	CTX	0.25
67	1	1	1241	Med	1	eco	Escherichia coli	GEN	0.5
67	1	1	1241	Med	1	eco	Escherichia coli	MER	0.03
67	1	1	1241	Med	1	eco	Escherichia coli	NAL	4
67	1	1	1241	Med	1	eco	Escherichia coli	SXT	8
67	1	1	1241	Med	1	eco	Escherichia coli	TET	2
67	1	1	1241	Med	1	eco	Escherichia coli	TGC	0.25
67	1	1	1241	Med	1	eco	Escherichia coli	TMP	0.25
67	2		1241	Med	0	esbl	Extended spectrum betalactamases
67	3		1241	Med	0	kinol eco	E.coli fluoroquinolones resistant
67	4		1241	Med	0	ECKA	Enterobacteriaceae carbapenems
68	1	1	0533	Med	1	eco	Escherichia coli	AMP	4
68	1	1	0533	Med	1	eco	Escherichia coli	AZM	8
68	1	1	0533	Med	1	eco	Escherichia coli	CAZ	0.5
68	1	1	0533	Med	1	eco	Escherichia coli	CHL	16
68	1	1	0533	Med	1	eco	Escherichia coli	CIP	0.015
68	1	1	0533	Med	1	eco	Escherichia coli	CST	1
68	1	1	0533	Med	1	eco	Escherichia coli	CTX	0.25
68	1	1	0533	Med	1	eco	Escherichia coli	GEN	0.5
68	1	1	0533	Med	1	eco	Escherichia coli	MER	0.03
68	1	1	0533	Med	1	eco	Escherichia coli	NAL	4
68	1	1	0533	Med	1	eco	Escherichia coli	SXT	8
68	1	1	0533	Med	1	eco	Escherichia coli	TET	2
68	1	1	0533	Med	1	eco	Escherichia coli	TGC	0.25
68	1	1	0533	Med	1	eco	Escherichia coli	TMP	0.25
68	2		0533	Med	0	esbl	Extended spectrum betalactamases
68	3		0533	Med	0	kinol eco	E.coli fluoroquinolones resistant
68	4		0533	Med	0	ECKA	Enterobacteriaceae carbapenems
68	6		0533	Med	0	ECO_CST	Escherichia coli - kolistinresisten
69	1	1	0533	Med	1	eco	Escherichia coli	AMP	4
69	1	1	0533	Med	1	eco	Escherichia coli	AZM	8
69	1	1	0533	Med	1	eco	Escherichia coli	CAZ	0.5
69	1	1	0533	Med	1	eco	Escherichia coli	CHL	8
69	1	1	0533	Med	1	eco	Escherichia coli	CIP	0.015
69	1	1	0533	Med	1	eco	Escherichia coli	CST	1
69	1	1	0533	Med	1	eco	Escherichia coli	CTX	0.25
69	1	1	0533	Med	1	eco	Escherichia coli	GEN	1
69	1	1	0533	Med	1	eco	Escherichia coli	MER	0.03
69	1	1	0533	Med	1	eco	Escherichia coli	NAL	4
69	1	1	0533	Med	1	eco	Escherichia coli	SXT	8
69	1	1	0533	Med	1	eco	Escherichia coli	TET	2
69	1	1	0533	Med	1	eco	Escherichia coli	TGC	0.25
69	1	1	0533	Med	1	eco	Escherichia coli	TMP	0.25
69	2		0533	Med	0	esbl	Extended spectrum betalactamases
69	3		0533	Med	0	kinol eco	E.coli fluoroquinolones resistant
69	4		0533	Med	0	ECKA	Enterobacteriaceae carbapenems
70	1	1	1241	Med	1	eco	Escherichia coli	AMP	2
70	1	1	1241	Med	1	eco	Escherichia coli	AZM	2
70	1	1	1241	Med	1	eco	Escherichia coli	CAZ	0.5
70	1	1	1241	Med	1	eco	Escherichia coli	CHL	8
70	1	1	1241	Med	1	eco	Escherichia coli	CIP	0.015
70	1	1	1241	Med	1	eco	Escherichia coli	CST	1
70	1	1	1241	Med	1	eco	Escherichia coli	CTX	0.25
70	1	1	1241	Med	1	eco	Escherichia coli	GEN	1
70	1	1	1241	Med	1	eco	Escherichia coli	MER	0.03
70	1	1	1241	Med	1	eco	Escherichia coli	NAL	4
70	1	1	1241	Med	1	eco	Escherichia coli	SXT	8
70	1	1	1241	Med	1	eco	Escherichia coli	TET	2
70	1	1	1241	Med	1	eco	Escherichia coli	TGC	0.25
70	1	1	1241	Med	1	eco	Escherichia coli	TMP	0.25
70	2		1241	Med	0	esbl	Extended spectrum betalactamases
70	3	1	1241	Med	1	kinol eco	E.coli fluoroquinolones resistant	AMP	128
70	3	1	1241	Med	1	kinol eco	E.coli fluoroquinolones resistant	AZM	2
70	3	1	1241	Med	1	kinol eco	E.coli fluoroquinolones resistant	CAZ	0.5
70	3	1	1241	Med	1	kinol eco	E.coli fluoroquinolones resistant	CHL	8
70	3	1	1241	Med	1	kinol eco	E.coli fluoroquinolones resistant	CIP	0.25
70	3	1	1241	Med	1	kinol eco	E.coli fluoroquinolones resistant	CST	1
70	3	1	1241	Med	1	kinol eco	E.coli fluoroquinolones resistant	CTX	0.25
70	3	1	1241	Med	1	kinol eco	E.coli fluoroquinolones resistant	GEN	0.5
70	3	1	1241	Med	1	kinol eco	E.coli fluoroquinolones resistant	MER	0.03
70	3	1	1241	Med	1	kinol eco	E.coli fluoroquinolones resistant	NAL	4
70	3	1	1241	Med	1	kinol eco	E.coli fluoroquinolones resistant	SXT	2048
70	3	1	1241	Med	1	kinol eco	E.coli fluoroquinolones resistant	TET	64
70	3	1	1241	Med	1	kinol eco	E.coli fluoroquinolones resistant	TGC	0.25
70	3	1	1241	Med	1	kinol eco	E.coli fluoroquinolones resistant	TMP	0.25
70	4		1241	Med	0	ECKA	Enterobacteriaceae carbapenems
71	1	1	1902	Med	1	eco	Escherichia coli	AMP	4
71	1	1	1902	Med	1	eco	Escherichia coli	AZM	2
71	1	1	1902	Med	1	eco	Escherichia coli	CAZ	0.5
71	1	1	1902	Med	1	eco	Escherichia coli	CHL	8
71	1	1	1902	Med	1	eco	Escherichia coli	CIP	0.015
71	1	1	1902	Med	1	eco	Escherichia coli	CST	1
71	1	1	1902	Med	1	eco	Escherichia coli	CTX	0.25
71	1	1	1902	Med	1	eco	Escherichia coli	GEN	1
71	1	1	1902	Med	1	eco	Escherichia coli	MER	0.03
71	1	1	1902	Med	1	eco	Escherichia coli	NAL	4
71	1	1	1902	Med	1	eco	Escherichia coli	SXT	8
71	1	1	1902	Med	1	eco	Escherichia coli	TET	2
71	1	1	1902	Med	1	eco	Escherichia coli	TGC	0.25
71	1	1	1902	Med	1	eco	Escherichia coli	TMP	0.25
71	2		1902	Med	0	esbl	Extended spectrum betalactamases
71	3		1902	Med	0	kinol eco	E.coli fluoroquinolones resistant
71	4		1902	Med	0	ECKA	Enterobacteriaceae carbapenems
72	1	1	0427	Med	1	eco	Escherichia coli	AMP	4
72	1	1	0427	Med	1	eco	Escherichia coli	AZM	2
72	1	1	0427	Med	1	eco	Escherichia coli	CAZ	0.5
72	1	1	0427	Med	1	eco	Escherichia coli	CHL	8
72	1	1	0427	Med	1	eco	Escherichia coli	CIP	0.015
72	1	1	0427	Med	1	eco	Escherichia coli	CST	1
72	1	1	0427	Med	1	eco	Escherichia coli	CTX	0.25
72	1	1	0427	Med	1	eco	Escherichia coli	GEN	1
72	1	1	0427	Med	1	eco	Escherichia coli	MER	0.03
72	1	1	0427	Med	1	eco	Escherichia coli	NAL	4
72	1	1	0427	Med	1	eco	Escherichia coli	SXT	8
72	1	1	0427	Med	1	eco	Escherichia coli	TET	2
72	1	1	0427	Med	1	eco	Escherichia coli	TGC	0.25
72	1	1	0427	Med	1	eco	Escherichia coli	TMP	0.25
72	2		0427	Med	0	esbl	Extended spectrum betalactamases
72	3		0427	Med	0	kinol eco	E.coli fluoroquinolones resistant
72	4		0427	Med	0	ECKA	Enterobacteriaceae carbapenems
73	1	1	1902	Med	1	eco	Escherichia coli	AMP	4
73	1	1	1902	Med	1	eco	Escherichia coli	AZM	2
73	1	1	1902	Med	1	eco	Escherichia coli	CAZ	0.5
73	1	1	1902	Med	1	eco	Escherichia coli	CHL	8
73	1	1	1902	Med	1	eco	Escherichia coli	CIP	0.015
73	1	1	1902	Med	1	eco	Escherichia coli	CST	1
73	1	1	1902	Med	1	eco	Escherichia coli	CTX	0.25
73	1	1	1902	Med	1	eco	Escherichia coli	GEN	1
73	1	1	1902	Med	1	eco	Escherichia coli	MER	0.03
73	1	1	1902	Med	1	eco	Escherichia coli	NAL	4
73	1	1	1902	Med	1	eco	Escherichia coli	SXT	8
73	1	1	1902	Med	1	eco	Escherichia coli	TET	2
73	1	1	1902	Med	1	eco	Escherichia coli	TGC	0.5
73	1	1	1902	Med	1	eco	Escherichia coli	TMP	0.25
73	2	1	1902	Med	1	esbl	ESBL bla CTX-M-1 (593 bp)	AMP	128
73	2	1	1902	Med	1	esbl	ESBL bla CTX-M-1 (593 bp)	AZM	2
73	2	1	1902	Med	1	esbl	ESBL bla CTX-M-1 (593 bp)	CAZ	1
73	2	1	1902	Med	1	esbl	ESBL bla CTX-M-1 (593 bp)	CHL	8
73	2	1	1902	Med	1	esbl	ESBL bla CTX-M-1 (593 bp)	CIP	0.015
73	2	1	1902	Med	1	esbl	ESBL bla CTX-M-1 (593 bp)	CST	1
73	2	1	1902	Med	1	esbl	ESBL bla CTX-M-1 (593 bp)	CTX	8
73	2	1	1902	Med	1	esbl	ESBL bla CTX-M-1 (593 bp)	GEN	1
73	2	1	1902	Med	1	esbl	ESBL bla CTX-M-1 (593 bp)	MER	0.03
73	2	1	1902	Med	1	esbl	ESBL bla CTX-M-1 (593 bp)	NAL	4
73	2	1	1902	Med	1	esbl	ESBL bla CTX-M-1 (593 bp)	SXT	2048
73	2	1	1902	Med	1	esbl	ESBL bla CTX-M-1 (593 bp)	TET	2
73	2	1	1902	Med	1	esbl	ESBL bla CTX-M-1 (593 bp)	TGC	0.25
73	2	1	1902	Med	1	esbl	ESBL bla CTX-M-1 (593 bp)	TMP	64
73	2	2	1902	Med	1	esbl	ESBL bla CTX-M-1 (593 bp)	A_FOX	4
73	2	2	1902	Med	1	esbl	ESBL bla CTX-M-1 (593 bp)	B_ERT	0.015
73	2	2	1902	Med	1	esbl	ESBL bla CTX-M-1 (593 bp)	CAZ	2
73	2	2	1902	Med	1	esbl	ESBL bla CTX-M-1 (593 bp)	CTX	64
73	2	2	1902	Med	1	esbl	ESBL bla CTX-M-1 (593 bp)	C_IMP	0.12
73	2	2	1902	Med	1	esbl	ESBL bla CTX-M-1 (593 bp)	I_CFP	8
73	2	2	1902	Med	1	esbl	ESBL bla CTX-M-1 (593 bp)	J_CXC	0.06
73	2	2	1902	Med	1	esbl	ESBL bla CTX-M-1 (593 bp)	K_CEC	0.25
73	2	2	1902	Med	1	esbl	ESBL bla CTX-M-1 (593 bp)	L_TEM	4
73	2	2	1902	Med	1	esbl	ESBL bla CTX-M-1 (593 bp)	MER	0.03
73	2	3	1902	Med	1	esbl	ESBL bla CTX-M-1 (593 bp)	14050205
73	2	4	1902	Med	1	esbl	ESBL bla CTX-M-1 (593 bp)	14050206
73	3		1902	Med	0	kinol eco	E.coli fluoroquinolones resistant
73	4		1902	Med	0	ECKA	Enterobacteriaceae carbapenems
73	6		1902	Med	0	ECO_CST	Escherichia coli - kolistinresisten
74	1	1	0427	Med	1	eco	Escherichia coli	AMP	2
74	1	1	0427	Med	1	eco	Escherichia coli	AZM	2
74	1	1	0427	Med	1	eco	Escherichia coli	CAZ	0.5
74	1	1	0427	Med	1	eco	Escherichia coli	CHL	8
74	1	1	0427	Med	1	eco	Escherichia coli	CIP	0.015
74	1	1	0427	Med	1	eco	Escherichia coli	CST	1
74	1	1	0427	Med	1	eco	Escherichia coli	CTX	0.25
74	1	1	0427	Med	1	eco	Escherichia coli	GEN	0.5
74	1	1	0427	Med	1	eco	Escherichia coli	MER	0.03
74	1	1	0427	Med	1	eco	Escherichia coli	NAL	4
74	1	1	0427	Med	1	eco	Escherichia coli	SXT	8
74	1	1	0427	Med	1	eco	Escherichia coli	TET	2
74	1	1	0427	Med	1	eco	Escherichia coli	TGC	0.5
74	1	1	0427	Med	1	eco	Escherichia coli	TMP	0.25
74	2		0427	Med	0	esbl	Extended spectrum betalactamases
74	3		0427	Med	0	kinol eco	E.coli fluoroquinolones resistant
74	4		0427	Med	0	ECKA	Enterobacteriaceae carbapenems
75	1	1	1201	Høy	1	eco	Escherichia coli	AMP	4
75	1	1	1201	Høy	1	eco	Escherichia coli	AZM	2
75	1	1	1201	Høy	1	eco	Escherichia coli	CAZ	0.5
75	1	1	1201	Høy	1	eco	Escherichia coli	CHL	8
75	1	1	1201	Høy	1	eco	Escherichia coli	CIP	0.015
75	1	1	1201	Høy	1	eco	Escherichia coli	CST	1
75	1	1	1201	Høy	1	eco	Escherichia coli	CTX	0.25
75	1	1	1201	Høy	1	eco	Escherichia coli	GEN	0.5
75	1	1	1201	Høy	1	eco	Escherichia coli	MER	0.03
75	1	1	1201	Høy	1	eco	Escherichia coli	NAL	4
75	1	1	1201	Høy	1	eco	Escherichia coli	SXT	8
75	1	1	1201	Høy	1	eco	Escherichia coli	TET	2
75	1	1	1201	Høy	1	eco	Escherichia coli	TGC	0.25
75	1	1	1201	Høy	1	eco	Escherichia coli	TMP	0.25
75	2		1201	Høy	0	esbl	Extended spectrum betalactamases
75	3		1201	Høy	0	kinol eco	E.coli fluoroquinolones resistant
75	4		1201	Høy	0	ECKA	Enterobacteriaceae carbapenems
75	6		1201	Høy	0	ECO_CST	Escherichia coli - kolistinresisten
76	1	1	0106	Høy	1	eco	Escherichia coli	AMP	4
76	1	1	0106	Høy	1	eco	Escherichia coli	AZM	2
76	1	1	0106	Høy	1	eco	Escherichia coli	CAZ	0.5
76	1	1	0106	Høy	1	eco	Escherichia coli	CHL	8
76	1	1	0106	Høy	1	eco	Escherichia coli	CIP	0.25
76	1	1	0106	Høy	1	eco	Escherichia coli	CST	1
76	1	1	0106	Høy	1	eco	Escherichia coli	CTX	0.25
76	1	1	0106	Høy	1	eco	Escherichia coli	GEN	1
76	1	1	0106	Høy	1	eco	Escherichia coli	MER	0.03
76	1	1	0106	Høy	1	eco	Escherichia coli	NAL	128
76	1	1	0106	Høy	1	eco	Escherichia coli	SXT	8
76	1	1	0106	Høy	1	eco	Escherichia coli	TET	2
76	1	1	0106	Høy	1	eco	Escherichia coli	TGC	0.25
76	1	1	0106	Høy	1	eco	Escherichia coli	TMP	0.25
76	2		0106	Høy	0	esbl	Extended spectrum betalactamases
76	3	1	0106	Høy	1	kinol eco	E.coli fluoroquinolones resistant	AMP	4
76	3	1	0106	Høy	1	kinol eco	E.coli fluoroquinolones resistant	AZM	2
76	3	1	0106	Høy	1	kinol eco	E.coli fluoroquinolones resistant	CAZ	0.5
76	3	1	0106	Høy	1	kinol eco	E.coli fluoroquinolones resistant	CHL	8
76	3	1	0106	Høy	1	kinol eco	E.coli fluoroquinolones resistant	CIP	0.25
76	3	1	0106	Høy	1	kinol eco	E.coli fluoroquinolones resistant	CST	1
76	3	1	0106	Høy	1	kinol eco	E.coli fluoroquinolones resistant	CTX	0.25
76	3	1	0106	Høy	1	kinol eco	E.coli fluoroquinolones resistant	GEN	1
76	3	1	0106	Høy	1	kinol eco	E.coli fluoroquinolones resistant	MER	0.03
76	3	1	0106	Høy	1	kinol eco	E.coli fluoroquinolones resistant	NAL	256
76	3	1	0106	Høy	1	kinol eco	E.coli fluoroquinolones resistant	SXT	8
76	3	1	0106	Høy	1	kinol eco	E.coli fluoroquinolones resistant	TET	2
76	3	1	0106	Høy	1	kinol eco	E.coli fluoroquinolones resistant	TGC	0.25
76	3	1	0106	Høy	1	kinol eco	E.coli fluoroquinolones resistant	TMP	0.25
76	4		0106	Høy	0	ECKA	Enterobacteriaceae carbapenems
76	6		0106	Høy	0	ECO_CST	Escherichia coli - kolistinresisten
77	1	1	0125	Med	1	eco	Escherichia coli	AMP	2
77	1	1	0125	Med	1	eco	Escherichia coli	AZM	2
77	1	1	0125	Med	1	eco	Escherichia coli	CAZ	0.5
77	1	1	0125	Med	1	eco	Escherichia coli	CHL	8
77	1	1	0125	Med	1	eco	Escherichia coli	CIP	0.015
77	1	1	0125	Med	1	eco	Escherichia coli	CST	1
77	1	1	0125	Med	1	eco	Escherichia coli	CTX	0.25
77	1	1	0125	Med	1	eco	Escherichia coli	GEN	0.5
77	1	1	0125	Med	1	eco	Escherichia coli	MER	0.03
77	1	1	0125	Med	1	eco	Escherichia coli	NAL	4
77	1	1	0125	Med	1	eco	Escherichia coli	SXT	8
77	1	1	0125	Med	1	eco	Escherichia coli	TET	2
77	1	1	0125	Med	1	eco	Escherichia coli	TGC	0.25
77	1	1	0125	Med	1	eco	Escherichia coli	TMP	0.25
77	2		0125	Med	0	esbl	Extended spectrum betalactamases
77	3		0125	Med	0	kinol eco	E.coli fluoroquinolones resistant
77	4		0125	Med	0	ECKA	Enterobacteriaceae carbapenems
78	1	1	0301	Høy	1	eco	Escherichia coli	AMP	4
78	1	1	0301	Høy	1	eco	Escherichia coli	AZM	2
78	1	1	0301	Høy	1	eco	Escherichia coli	CAZ	0.5
78	1	1	0301	Høy	1	eco	Escherichia coli	CHL	8
78	1	1	0301	Høy	1	eco	Escherichia coli	CIP	0.015
78	1	1	0301	Høy	1	eco	Escherichia coli	CST	1
78	1	1	0301	Høy	1	eco	Escherichia coli	CTX	0.25
78	1	1	0301	Høy	1	eco	Escherichia coli	GEN	2
78	1	1	0301	Høy	1	eco	Escherichia coli	MER	0.03
78	1	1	0301	Høy	1	eco	Escherichia coli	NAL	4
78	1	1	0301	Høy	1	eco	Escherichia coli	SXT	8
78	1	1	0301	Høy	1	eco	Escherichia coli	TET	2
78	1	1	0301	Høy	1	eco	Escherichia coli	TGC	0.25
78	1	1	0301	Høy	1	eco	Escherichia coli	TMP	0.25
78	2		0301	Høy	0	esbl	Extended spectrum betalactamases
78	3		0301	Høy	0	kinol eco	E.coli fluoroquinolones resistant
78	4		0301	Høy	0	ECKA	Enterobacteriaceae carbapenems
78	6		0301	Høy	0	ECO_CST	Escherichia coli - kolistinresisten
79	1	1	0125	Med	1	eco	Escherichia coli	AMP	4
79	1	1	0125	Med	1	eco	Escherichia coli	AZM	2
79	1	1	0125	Med	1	eco	Escherichia coli	CAZ	0.5
79	1	1	0125	Med	1	eco	Escherichia coli	CHL	8
79	1	1	0125	Med	1	eco	Escherichia coli	CIP	0.015
79	1	1	0125	Med	1	eco	Escherichia coli	CST	1
79	1	1	0125	Med	1	eco	Escherichia coli	CTX	0.25
79	1	1	0125	Med	1	eco	Escherichia coli	GEN	0.5
79	1	1	0125	Med	1	eco	Escherichia coli	MER	0.03
79	1	1	0125	Med	1	eco	Escherichia coli	NAL	4
79	1	1	0125	Med	1	eco	Escherichia coli	SXT	8
79	1	1	0125	Med	1	eco	Escherichia coli	TET	2
79	1	1	0125	Med	1	eco	Escherichia coli	TGC	0.25
79	1	1	0125	Med	1	eco	Escherichia coli	TMP	0.25
79	2		0125	Med	0	esbl	Extended spectrum betalactamases
79	3		0125	Med	0	kinol eco	E.coli fluoroquinolones resistant
79	4		0125	Med	0	ECKA	Enterobacteriaceae carbapenems
79	6		0125	Med	0	ECO_CST	Escherichia coli - kolistinresisten
80	1	1	0402	Med	1	eco	Escherichia coli	AMP	4
80	1	1	0402	Med	1	eco	Escherichia coli	AZM	4
80	1	1	0402	Med	1	eco	Escherichia coli	CAZ	0.5
80	1	1	0402	Med	1	eco	Escherichia coli	CHL	8
80	1	1	0402	Med	1	eco	Escherichia coli	CIP	0.015
80	1	1	0402	Med	1	eco	Escherichia coli	CST	1
80	1	1	0402	Med	1	eco	Escherichia coli	CTX	0.25
80	1	1	0402	Med	1	eco	Escherichia coli	GEN	1
80	1	1	0402	Med	1	eco	Escherichia coli	MER	0.03
80	1	1	0402	Med	1	eco	Escherichia coli	NAL	4
80	1	1	0402	Med	1	eco	Escherichia coli	SXT	2048
80	1	1	0402	Med	1	eco	Escherichia coli	TET	64
80	1	1	0402	Med	1	eco	Escherichia coli	TGC	0.25
80	1	1	0402	Med	1	eco	Escherichia coli	TMP	0.25
80	2		0402	Med	0	esbl	Extended spectrum betalactamases
80	3		0402	Med	0	kinol eco	E.coli fluoroquinolones resistant
80	4		0402	Med	0	ECKA	Enterobacteriaceae carbapenems
80	6		0402	Med	0	ECO_CST	Escherichia coli - kolistinresisten
81	1	1	0427	Med	1	eco	Escherichia coli	AMP	4
81	1	1	0427	Med	1	eco	Escherichia coli	AZM	2
81	1	1	0427	Med	1	eco	Escherichia coli	CAZ	0.5
81	1	1	0427	Med	1	eco	Escherichia coli	CHL	8
81	1	1	0427	Med	1	eco	Escherichia coli	CIP	0.015
81	1	1	0427	Med	1	eco	Escherichia coli	CST	1
81	1	1	0427	Med	1	eco	Escherichia coli	CTX	0.25
81	1	1	0427	Med	1	eco	Escherichia coli	GEN	1
81	1	1	0427	Med	1	eco	Escherichia coli	MER	0.03
81	1	1	0427	Med	1	eco	Escherichia coli	NAL	4
81	1	1	0427	Med	1	eco	Escherichia coli	SXT	8
81	1	1	0427	Med	1	eco	Escherichia coli	TET	2
81	1	1	0427	Med	1	eco	Escherichia coli	TGC	0.25
81	1	1	0427	Med	1	eco	Escherichia coli	TMP	0.25
81	2		0427	Med	0	esbl	Extended spectrum betalactamases
81	3		0427	Med	0	kinol eco	E.coli fluoroquinolones resistant
81	4		0427	Med	0	ECKA	Enterobacteriaceae carbapenems
82	1	1	1938	Lav	1	eco	Escherichia coli	AMP	2
82	1	1	1938	Lav	1	eco	Escherichia coli	AZM	2
82	1	1	1938	Lav	1	eco	Escherichia coli	CAZ	0.5
82	1	1	1938	Lav	1	eco	Escherichia coli	CHL	8
82	1	1	1938	Lav	1	eco	Escherichia coli	CIP	0.015
82	1	1	1938	Lav	1	eco	Escherichia coli	CST	1
82	1	1	1938	Lav	1	eco	Escherichia coli	CTX	0.25
82	1	1	1938	Lav	1	eco	Escherichia coli	GEN	0.5
82	1	1	1938	Lav	1	eco	Escherichia coli	MER	0.03
82	1	1	1938	Lav	1	eco	Escherichia coli	NAL	4
82	1	1	1938	Lav	1	eco	Escherichia coli	SXT	8
82	1	1	1938	Lav	1	eco	Escherichia coli	TET	2
82	1	1	1938	Lav	1	eco	Escherichia coli	TGC	0.25
82	1	1	1938	Lav	1	eco	Escherichia coli	TMP	0.25
82	2		1938	Lav	0	esbl	Extended spectrum betalactamases
82	3		1938	Lav	0	kinol eco	E.coli fluoroquinolones resistant
82	4		1938	Lav	0	ECKA	Enterobacteriaceae carbapenems
82	6		1938	Lav	0	ECO_CST	Escherichia coli - kolistinresisten
83	1		0427	Med	0	eco	Escherichia coli
83	2		0427	Med	0	esbl	Extended spectrum betalactamases
83	3		0427	Med	0	kinol eco	E.coli fluoroquinolones resistant
83	4		0427	Med	0	ECKA	Enterobacteriaceae carbapenems
84	1		0427	Med	0	eco	Escherichia coli
84	2		0427	Med	0	esbl	Extended spectrum betalactamases
84	3		0427	Med	0	kinol eco	E.coli fluoroquinolones resistant
84	4		0427	Med	0	ECKA	Enterobacteriaceae carbapenems
85	1	1	0427	Med	1	eco	Escherichia coli	AMP	2
85	1	1	0427	Med	1	eco	Escherichia coli	AZM	2
85	1	1	0427	Med	1	eco	Escherichia coli	CAZ	0.5
85	1	1	0427	Med	1	eco	Escherichia coli	CHL	8
85	1	1	0427	Med	1	eco	Escherichia coli	CIP	0.015
85	1	1	0427	Med	1	eco	Escherichia coli	CST	8
85	1	1	0427	Med	1	eco	Escherichia coli	CTX	0.25
85	1	1	0427	Med	1	eco	Escherichia coli	GEN	0.5
85	1	1	0427	Med	1	eco	Escherichia coli	MER	0.03
85	1	1	0427	Med	1	eco	Escherichia coli	NAL	4
85	1	1	0427	Med	1	eco	Escherichia coli	SXT	8
85	1	1	0427	Med	1	eco	Escherichia coli	TET	2
85	1	1	0427	Med	1	eco	Escherichia coli	TGC	0.25
85	1	1	0427	Med	1	eco	Escherichia coli	TMP	0.25
85	2		0427	Med	0	esbl	Extended spectrum betalactamases
85	3		0427	Med	0	kinol eco	E.coli fluoroquinolones resistant
85	4		0427	Med	0	ECKA	Enterobacteriaceae carbapenems
86	1		0427	Med	0	eco	Escherichia coli
86	2		0427	Med	0	esbl	Extended spectrum betalactamases
86	3		0427	Med	0	kinol eco	E.coli fluoroquinolones resistant
86	4		0427	Med	0	ECKA	Enterobacteriaceae carbapenems
87	1	1	0118	Lav	1	eco	Escherichia coli	AMP	8
87	1	1	0118	Lav	1	eco	Escherichia coli	AZM	16
87	1	1	0118	Lav	1	eco	Escherichia coli	CAZ	0.5
87	1	1	0118	Lav	1	eco	Escherichia coli	CHL	8
87	1	1	0118	Lav	1	eco	Escherichia coli	CIP	0.03
87	1	1	0118	Lav	1	eco	Escherichia coli	CST	1
87	1	1	0118	Lav	1	eco	Escherichia coli	CTX	0.25
87	1	1	0118	Lav	1	eco	Escherichia coli	GEN	1
87	1	1	0118	Lav	1	eco	Escherichia coli	MER	0.03
87	1	1	0118	Lav	1	eco	Escherichia coli	NAL	4
87	1	1	0118	Lav	1	eco	Escherichia coli	SXT	8
87	1	1	0118	Lav	1	eco	Escherichia coli	TET	2
87	1	1	0118	Lav	1	eco	Escherichia coli	TGC	0.25
87	1	1	0118	Lav	1	eco	Escherichia coli	TMP	0.25
87	2		0118	Lav	0	esbl	Extended spectrum betalactamases
87	3	1	0118	Lav	1	kinol eco	E.coli fluoroquinolones resistant	AMP	4
87	3	1	0118	Lav	1	kinol eco	E.coli fluoroquinolones resistant	AZM	4
87	3	1	0118	Lav	1	kinol eco	E.coli fluoroquinolones resistant	CAZ	0.5
87	3	1	0118	Lav	1	kinol eco	E.coli fluoroquinolones resistant	CHL	8
87	3	1	0118	Lav	1	kinol eco	E.coli fluoroquinolones resistant	CIP	0.25
87	3	1	0118	Lav	1	kinol eco	E.coli fluoroquinolones resistant	CST	1
87	3	1	0118	Lav	1	kinol eco	E.coli fluoroquinolones resistant	CTX	0.25
87	3	1	0118	Lav	1	kinol eco	E.coli fluoroquinolones resistant	GEN	1
87	3	1	0118	Lav	1	kinol eco	E.coli fluoroquinolones resistant	MER	0.03
87	3	1	0118	Lav	1	kinol eco	E.coli fluoroquinolones resistant	NAL	256
87	3	1	0118	Lav	1	kinol eco	E.coli fluoroquinolones resistant	SXT	8
87	3	1	0118	Lav	1	kinol eco	E.coli fluoroquinolones resistant	TET	2
87	3	1	0118	Lav	1	kinol eco	E.coli fluoroquinolones resistant	TGC	0.25
87	3	1	0118	Lav	1	kinol eco	E.coli fluoroquinolones resistant	TMP	0.25
87	4		0118	Lav	0	ECKA	Enterobacteriaceae carbapenems
87	6		0118	Lav	0	ECO_CST	Escherichia coli - kolistinresisten
88	1	1	0221	Med	1	eco	Escherichia coli	AMP	4
88	1	1	0221	Med	1	eco	Escherichia coli	AZM	2
88	1	1	0221	Med	1	eco	Escherichia coli	CAZ	0.5
88	1	1	0221	Med	1	eco	Escherichia coli	CHL	8
88	1	1	0221	Med	1	eco	Escherichia coli	CIP	0.015
88	1	1	0221	Med	1	eco	Escherichia coli	CST	1
88	1	1	0221	Med	1	eco	Escherichia coli	CTX	0.25
88	1	1	0221	Med	1	eco	Escherichia coli	GEN	0.5
88	1	1	0221	Med	1	eco	Escherichia coli	MER	0.03
88	1	1	0221	Med	1	eco	Escherichia coli	NAL	4
88	1	1	0221	Med	1	eco	Escherichia coli	SXT	8
88	1	1	0221	Med	1	eco	Escherichia coli	TET	2
88	1	1	0221	Med	1	eco	Escherichia coli	TGC	0.25
88	1	1	0221	Med	1	eco	Escherichia coli	TMP	0.25
88	2		0221	Med	0	esbl	Extended spectrum betalactamases
88	3		0221	Med	0	kinol eco	E.coli fluoroquinolones resistant
88	4		0221	Med	0	ECKA	Enterobacteriaceae carbapenems
89	1	1	1841	Med	1	eco	Escherichia coli	AMP	4
89	1	1	1841	Med	1	eco	Escherichia coli	AZM	4
89	1	1	1841	Med	1	eco	Escherichia coli	CAZ	0.5
89	1	1	1841	Med	1	eco	Escherichia coli	CHL	8
89	1	1	1841	Med	1	eco	Escherichia coli	CIP	0.015
89	1	1	1841	Med	1	eco	Escherichia coli	CST	1
89	1	1	1841	Med	1	eco	Escherichia coli	CTX	0.25
89	1	1	1841	Med	1	eco	Escherichia coli	GEN	0.5
89	1	1	1841	Med	1	eco	Escherichia coli	MER	0.03
89	1	1	1841	Med	1	eco	Escherichia coli	NAL	4
89	1	1	1841	Med	1	eco	Escherichia coli	SXT	8
89	1	1	1841	Med	1	eco	Escherichia coli	TET	2
89	1	1	1841	Med	1	eco	Escherichia coli	TGC	0.25
89	1	1	1841	Med	1	eco	Escherichia coli	TMP	0.25
89	2		1841	Med	0	esbl	Extended spectrum betalactamases
89	3		1841	Med	0	kinol eco	E.coli fluoroquinolones resistant
89	4		1841	Med	0	ECKA	Enterobacteriaceae carbapenems
90	1	1	0301	Høy	1	eco	Escherichia coli	AMP	4
90	1	1	0301	Høy	1	eco	Escherichia coli	AZM	8
90	1	1	0301	Høy	1	eco	Escherichia coli	CAZ	0.5
90	1	1	0301	Høy	1	eco	Escherichia coli	CHL	8
90	1	1	0301	Høy	1	eco	Escherichia coli	CIP	0.03
90	1	1	0301	Høy	1	eco	Escherichia coli	CST	1
90	1	1	0301	Høy	1	eco	Escherichia coli	CTX	0.25
90	1	1	0301	Høy	1	eco	Escherichia coli	GEN	1
90	1	1	0301	Høy	1	eco	Escherichia coli	MER	0.03
90	1	1	0301	Høy	1	eco	Escherichia coli	NAL	4
90	1	1	0301	Høy	1	eco	Escherichia coli	SXT	2048
90	1	1	0301	Høy	1	eco	Escherichia coli	TET	4
90	1	1	0301	Høy	1	eco	Escherichia coli	TGC	0.25
90	1	1	0301	Høy	1	eco	Escherichia coli	TMP	0.5
90	2		0301	Høy	0	esbl	Extended spectrum betalactamases
90	3		0301	Høy	0	kinol eco	E.coli fluoroquinolones resistant
90	4		0301	Høy	0	ECKA	Enterobacteriaceae carbapenems
90	6		0301	Høy	0	ECO_CST	Escherichia coli - kolistinresisten
91	1	1	0106	Høy	1	eco	Escherichia coli	AMP	2
91	1	1	0106	Høy	1	eco	Escherichia coli	AZM	2
91	1	1	0106	Høy	1	eco	Escherichia coli	CAZ	0.5
91	1	1	0106	Høy	1	eco	Escherichia coli	CHL	8
91	1	1	0106	Høy	1	eco	Escherichia coli	CIP	0.015
91	1	1	0106	Høy	1	eco	Escherichia coli	CST	1
91	1	1	0106	Høy	1	eco	Escherichia coli	CTX	0.25
91	1	1	0106	Høy	1	eco	Escherichia coli	GEN	0.5
91	1	1	0106	Høy	1	eco	Escherichia coli	MER	0.03
91	1	1	0106	Høy	1	eco	Escherichia coli	NAL	4
91	1	1	0106	Høy	1	eco	Escherichia coli	SXT	8
91	1	1	0106	Høy	1	eco	Escherichia coli	TET	2
91	1	1	0106	Høy	1	eco	Escherichia coli	TGC	0.25
91	1	1	0106	Høy	1	eco	Escherichia coli	TMP	0.25
91	2		0106	Høy	0	esbl	Extended spectrum betalactamases
91	3		0106	Høy	0	kinol eco	E.coli fluoroquinolones resistant
91	4		0106	Høy	0	ECKA	Enterobacteriaceae carbapenems
91	6		0106	Høy	0	ECO_CST	Escherichia coli - kolistinresisten
92	1	1	1714	Med	1	eco	Escherichia coli	AMP	8
92	1	1	1714	Med	1	eco	Escherichia coli	AZM	2
92	1	1	1714	Med	1	eco	Escherichia coli	CAZ	0.5
92	1	1	1714	Med	1	eco	Escherichia coli	CHL	8
92	1	1	1714	Med	1	eco	Escherichia coli	CIP	0.015
92	1	1	1714	Med	1	eco	Escherichia coli	CST	1
92	1	1	1714	Med	1	eco	Escherichia coli	CTX	0.25
92	1	1	1714	Med	1	eco	Escherichia coli	GEN	0.5
92	1	1	1714	Med	1	eco	Escherichia coli	MER	0.03
92	1	1	1714	Med	1	eco	Escherichia coli	NAL	4
92	1	1	1714	Med	1	eco	Escherichia coli	SXT	8
92	1	1	1714	Med	1	eco	Escherichia coli	TET	2
92	1	1	1714	Med	1	eco	Escherichia coli	TGC	0.25
92	1	1	1714	Med	1	eco	Escherichia coli	TMP	0.25
92	2		1714	Med	0	esbl	Extended spectrum betalactamases
92	3		1714	Med	0	kinol eco	E.coli fluoroquinolones resistant
92	4		1714	Med	0	ECKA	Enterobacteriaceae carbapenems
92	6		1714	Med	0	ECO_CST	Escherichia coli - kolistinresisten
93	1		1601	Høy	0	eco	Escherichia coli
93	2		1601	Høy	0	esbl	Extended spectrum betalactamases
93	3		1601	Høy	0	kinol eco	E.coli fluoroquinolones resistant
93	4		1601	Høy	0	ECKA	Enterobacteriaceae carbapenems
93	6		1601	Høy	0	ECO_CST	Escherichia coli - kolistinresisten
94	1	1	0106	Høy	1	eco	Escherichia coli	AMP	4
94	1	1	0106	Høy	1	eco	Escherichia coli	AZM	4
94	1	1	0106	Høy	1	eco	Escherichia coli	CAZ	0.5
94	1	1	0106	Høy	1	eco	Escherichia coli	CHL	8
94	1	1	0106	Høy	1	eco	Escherichia coli	CIP	0.015
94	1	1	0106	Høy	1	eco	Escherichia coli	CST	1
94	1	1	0106	Høy	1	eco	Escherichia coli	CTX	0.25
94	1	1	0106	Høy	1	eco	Escherichia coli	GEN	1
94	1	1	0106	Høy	1	eco	Escherichia coli	MER	0.03
94	1	1	0106	Høy	1	eco	Escherichia coli	NAL	4
94	1	1	0106	Høy	1	eco	Escherichia coli	SXT	8
94	1	1	0106	Høy	1	eco	Escherichia coli	TET	2
94	1	1	0106	Høy	1	eco	Escherichia coli	TGC	0.25
94	1	1	0106	Høy	1	eco	Escherichia coli	TMP	0.25
94	2		0106	Høy	0	esbl	Extended spectrum betalactamases
94	3		0106	Høy	0	kinol eco	E.coli fluoroquinolones resistant
94	4		0106	Høy	0	ECKA	Enterobacteriaceae carbapenems
94	6		0106	Høy	0	ECO_CST	Escherichia coli - kolistinresisten
95	1	1	0106	Høy	1	eco	Escherichia coli	AMP	8
95	1	1	0106	Høy	1	eco	Escherichia coli	AZM	2
95	1	1	0106	Høy	1	eco	Escherichia coli	CAZ	0.5
95	1	1	0106	Høy	1	eco	Escherichia coli	CHL	8
95	1	1	0106	Høy	1	eco	Escherichia coli	CIP	0.015
95	1	1	0106	Høy	1	eco	Escherichia coli	CST	1
95	1	1	0106	Høy	1	eco	Escherichia coli	CTX	0.25
95	1	1	0106	Høy	1	eco	Escherichia coli	GEN	1
95	1	1	0106	Høy	1	eco	Escherichia coli	MER	0.03
95	1	1	0106	Høy	1	eco	Escherichia coli	NAL	4
95	1	1	0106	Høy	1	eco	Escherichia coli	SXT	8
95	1	1	0106	Høy	1	eco	Escherichia coli	TET	2
95	1	1	0106	Høy	1	eco	Escherichia coli	TGC	0.25
95	1	1	0106	Høy	1	eco	Escherichia coli	TMP	0.25
95	2		0106	Høy	0	esbl	Extended spectrum betalactamases
95	3		0106	Høy	0	kinol eco	E.coli fluoroquinolones resistant
95	4		0106	Høy	0	ECKA	Enterobacteriaceae carbapenems
95	6		0106	Høy	0	ECO_CST	Escherichia coli - kolistinresisten
96	1	1	0418	Med	1	eco	Escherichia coli	AMP	4
96	1	1	0418	Med	1	eco	Escherichia coli	AZM	2
96	1	1	0418	Med	1	eco	Escherichia coli	CAZ	0.5
96	1	1	0418	Med	1	eco	Escherichia coli	CHL	8
96	1	1	0418	Med	1	eco	Escherichia coli	CIP	0.015
96	1	1	0418	Med	1	eco	Escherichia coli	CST	1
96	1	1	0418	Med	1	eco	Escherichia coli	CTX	0.25
96	1	1	0418	Med	1	eco	Escherichia coli	GEN	0.5
96	1	1	0418	Med	1	eco	Escherichia coli	MER	0.03
96	1	1	0418	Med	1	eco	Escherichia coli	NAL	4
96	1	1	0418	Med	1	eco	Escherichia coli	SXT	8
96	1	1	0418	Med	1	eco	Escherichia coli	TET	2
96	1	1	0418	Med	1	eco	Escherichia coli	TGC	0.25
96	1	1	0418	Med	1	eco	Escherichia coli	TMP	0.25
96	2		0418	Med	0	esbl	Extended spectrum betalactamases
96	3		0418	Med	0	kinol eco	E.coli fluoroquinolones resistant
96	4		0418	Med	0	ECKA	Enterobacteriaceae carbapenems
96	6		0418	Med	0	ECO_CST	Escherichia coli - kolistinresisten
97	1	1	1714	Med	1	eco	Escherichia coli	AMP	4
97	1	1	1714	Med	1	eco	Escherichia coli	AZM	2
97	1	1	1714	Med	1	eco	Escherichia coli	CAZ	0.5
97	1	1	1714	Med	1	eco	Escherichia coli	CHL	8
97	1	1	1714	Med	1	eco	Escherichia coli	CIP	0.015
97	1	1	1714	Med	1	eco	Escherichia coli	CST	1
97	1	1	1714	Med	1	eco	Escherichia coli	CTX	0.25
97	1	1	1714	Med	1	eco	Escherichia coli	GEN	0.5
97	1	1	1714	Med	1	eco	Escherichia coli	MER	0.03
97	1	1	1714	Med	1	eco	Escherichia coli	NAL	4
97	1	1	1714	Med	1	eco	Escherichia coli	SXT	8
97	1	1	1714	Med	1	eco	Escherichia coli	TET	2
97	1	1	1714	Med	1	eco	Escherichia coli	TGC	0.25
97	1	1	1714	Med	1	eco	Escherichia coli	TMP	0.25
97	2		1714	Med	0	esbl	Extended spectrum betalactamases
97	3		1714	Med	0	kinol eco	E.coli fluoroquinolones resistant
97	4		1714	Med	0	ECKA	Enterobacteriaceae carbapenems
97	6		1714	Med	0	ECO_CST	Escherichia coli - kolistinresisten
98	1	1	1721	Med	1	eco	Escherichia coli	AMP	2
98	1	1	1721	Med	1	eco	Escherichia coli	AZM	2
98	1	1	1721	Med	1	eco	Escherichia coli	CAZ	0.5
98	1	1	1721	Med	1	eco	Escherichia coli	CHL	8
98	1	1	1721	Med	1	eco	Escherichia coli	CIP	0.015
98	1	1	1721	Med	1	eco	Escherichia coli	CST	1
98	1	1	1721	Med	1	eco	Escherichia coli	CTX	0.25
98	1	1	1721	Med	1	eco	Escherichia coli	GEN	2
98	1	1	1721	Med	1	eco	Escherichia coli	MER	0.03
98	1	1	1721	Med	1	eco	Escherichia coli	NAL	4
98	1	1	1721	Med	1	eco	Escherichia coli	SXT	8
98	1	1	1721	Med	1	eco	Escherichia coli	TET	2
98	1	1	1721	Med	1	eco	Escherichia coli	TGC	0.25
98	1	1	1721	Med	1	eco	Escherichia coli	TMP	0.25
98	2		1721	Med	0	esbl	Extended spectrum betalactamases
98	3		1721	Med	0	kinol eco	E.coli fluoroquinolones resistant
98	4		1721	Med	0	ECKA	Enterobacteriaceae carbapenems
99	1	1	0227	Med	1	eco	Escherichia coli	AMP	4
99	1	1	0227	Med	1	eco	Escherichia coli	AZM	2
99	1	1	0227	Med	1	eco	Escherichia coli	CAZ	0.5
99	1	1	0227	Med	1	eco	Escherichia coli	CHL	8
99	1	1	0227	Med	1	eco	Escherichia coli	CIP	0.015
99	1	1	0227	Med	1	eco	Escherichia coli	CST	1
99	1	1	0227	Med	1	eco	Escherichia coli	CTX	0.25
99	1	1	0227	Med	1	eco	Escherichia coli	GEN	1
99	1	1	0227	Med	1	eco	Escherichia coli	MER	0.03
99	1	1	0227	Med	1	eco	Escherichia coli	NAL	4
99	1	1	0227	Med	1	eco	Escherichia coli	SXT	8
99	1	1	0227	Med	1	eco	Escherichia coli	TET	2
99	1	1	0227	Med	1	eco	Escherichia coli	TGC	0.25
99	1	1	0227	Med	1	eco	Escherichia coli	TMP	0.25
99	2		0227	Med	0	esbl	Extended spectrum betalactamases
99	3		0227	Med	0	kinol eco	E.coli fluoroquinolones resistant
99	4		0227	Med	0	ECKA	Enterobacteriaceae carbapenems
99	6		0227	Med	0	ECO_CST	Escherichia coli - kolistinresisten
100	1	1	0214	Med	1	eco	Escherichia coli	AMP	4
100	1	1	0214	Med	1	eco	Escherichia coli	AZM	4
100	1	1	0214	Med	1	eco	Escherichia coli	CAZ	0.5
100	1	1	0214	Med	1	eco	Escherichia coli	CHL	8
100	1	1	0214	Med	1	eco	Escherichia coli	CIP	0.015
100	1	1	0214	Med	1	eco	Escherichia coli	CST	1
100	1	1	0214	Med	1	eco	Escherichia coli	CTX	0.25
100	1	1	0214	Med	1	eco	Escherichia coli	GEN	0.5
100	1	1	0214	Med	1	eco	Escherichia coli	MER	0.03
100	1	1	0214	Med	1	eco	Escherichia coli	NAL	4
100	1	1	0214	Med	1	eco	Escherichia coli	SXT	8
100	1	1	0214	Med	1	eco	Escherichia coli	TET	2
100	1	1	0214	Med	1	eco	Escherichia coli	TGC	0.25
100	1	1	0214	Med	1	eco	Escherichia coli	TMP	0.25
100	2		0214	Med	0	esbl	Extended spectrum betalactamases
100	3		0214	Med	0	kinol eco	E.coli fluoroquinolones resistant
100	4		0214	Med	0	ECKA	Enterobacteriaceae carbapenems
101	1		0701	Høy	0	eco	Escherichia coli
101	2		0701	Høy	0	esbl	Extended spectrum betalactamases
101	3		0701	Høy	0	kinol eco	E.coli fluoroquinolones resistant
101	4		0701	Høy	0	ECKA	Enterobacteriaceae carbapenems
101	6		0701	Høy	0	ECO_CST	Escherichia coli - kolistinresisten
102	1	1	0620	Lav	1	eco	Escherichia coli	AMP	4
102	1	1	0620	Lav	1	eco	Escherichia coli	AZM	2
102	1	1	0620	Lav	1	eco	Escherichia coli	CAZ	0.5
102	1	1	0620	Lav	1	eco	Escherichia coli	CHL	8
102	1	1	0620	Lav	1	eco	Escherichia coli	CIP	0.015
102	1	1	0620	Lav	1	eco	Escherichia coli	CST	1
102	1	1	0620	Lav	1	eco	Escherichia coli	CTX	0.25
102	1	1	0620	Lav	1	eco	Escherichia coli	GEN	0.5
102	1	1	0620	Lav	1	eco	Escherichia coli	MER	0.03
102	1	1	0620	Lav	1	eco	Escherichia coli	NAL	4
102	1	1	0620	Lav	1	eco	Escherichia coli	SXT	8
102	1	1	0620	Lav	1	eco	Escherichia coli	TET	2
102	1	1	0620	Lav	1	eco	Escherichia coli	TGC	0.25
102	1	1	0620	Lav	1	eco	Escherichia coli	TMP	0.25
102	2		0620	Lav	0	esbl	Extended spectrum betalactamases
102	3		0620	Lav	0	kinol eco	E.coli fluoroquinolones resistant
102	4		0620	Lav	0	ECKA	Enterobacteriaceae carbapenems
102	6		0620	Lav	0	ECO_CST	Escherichia coli - kolistinresisten
103	1		0605	Med	0	eco	Escherichia coli
103	2		0605	Med	0	esbl	Extended spectrum betalactamases
103	3		0605	Med	0	kinol eco	E.coli fluoroquinolones resistant
103	4		0605	Med	0	ECKA	Enterobacteriaceae carbapenems
104	1	1	1601	Høy	1	eco	Escherichia coli	AMP	4
104	1	1	1601	Høy	1	eco	Escherichia coli	AZM	2
104	1	1	1601	Høy	1	eco	Escherichia coli	CAZ	0.5
104	1	1	1601	Høy	1	eco	Escherichia coli	CHL	8
104	1	1	1601	Høy	1	eco	Escherichia coli	CIP	0.015
104	1	1	1601	Høy	1	eco	Escherichia coli	CST	1
104	1	1	1601	Høy	1	eco	Escherichia coli	CTX	0.25
104	1	1	1601	Høy	1	eco	Escherichia coli	GEN	1
104	1	1	1601	Høy	1	eco	Escherichia coli	MER	0.03
104	1	1	1601	Høy	1	eco	Escherichia coli	NAL	4
104	1	1	1601	Høy	1	eco	Escherichia coli	SXT	2048
104	1	1	1601	Høy	1	eco	Escherichia coli	TET	128
104	1	1	1601	Høy	1	eco	Escherichia coli	TGC	0.25
104	1	1	1601	Høy	1	eco	Escherichia coli	TMP	0.25
104	2		1601	Høy	0	esbl	Extended spectrum betalactamases
104	3		1601	Høy	0	kinol eco	E.coli fluoroquinolones resistant
104	4		1601	Høy	0	ECKA	Enterobacteriaceae carbapenems
104	6		1601	Høy	0	ECO_CST	Escherichia coli - kolistinresisten
105	1	1	0122	Med	1	eco	Escherichia coli	AMP	4
105	1	1	0122	Med	1	eco	Escherichia coli	AZM	2
105	1	1	0122	Med	1	eco	Escherichia coli	CAZ	0.5
105	1	1	0122	Med	1	eco	Escherichia coli	CHL	8
105	1	1	0122	Med	1	eco	Escherichia coli	CIP	0.015
105	1	1	0122	Med	1	eco	Escherichia coli	CST	1
105	1	1	0122	Med	1	eco	Escherichia coli	CTX	0.25
105	1	1	0122	Med	1	eco	Escherichia coli	GEN	0.5
105	1	1	0122	Med	1	eco	Escherichia coli	MER	0.03
105	1	1	0122	Med	1	eco	Escherichia coli	NAL	4
105	1	1	0122	Med	1	eco	Escherichia coli	SXT	8
105	1	1	0122	Med	1	eco	Escherichia coli	TET	2
105	1	1	0122	Med	1	eco	Escherichia coli	TGC	0.25
105	1	1	0122	Med	1	eco	Escherichia coli	TMP	0.25
105	2		0122	Med	0	esbl	Extended spectrum betalactamases
105	3		0122	Med	0	kinol eco	E.coli fluoroquinolones resistant
105	4		0122	Med	0	ECKA	Enterobacteriaceae carbapenems
106	1	1	0301	Høy	1	eco	Escherichia coli	AMP	4
106	1	1	0301	Høy	1	eco	Escherichia coli	AZM	2
106	1	1	0301	Høy	1	eco	Escherichia coli	CAZ	0.5
106	1	1	0301	Høy	1	eco	Escherichia coli	CHL	8
106	1	1	0301	Høy	1	eco	Escherichia coli	CIP	0.015
106	1	1	0301	Høy	1	eco	Escherichia coli	CST	1
106	1	1	0301	Høy	1	eco	Escherichia coli	CTX	0.25
106	1	1	0301	Høy	1	eco	Escherichia coli	GEN	1
106	1	1	0301	Høy	1	eco	Escherichia coli	MER	0.03
106	1	1	0301	Høy	1	eco	Escherichia coli	NAL	4
106	1	1	0301	Høy	1	eco	Escherichia coli	SXT	8
106	1	1	0301	Høy	1	eco	Escherichia coli	TET	2
106	1	1	0301	Høy	1	eco	Escherichia coli	TGC	0.25
106	1	1	0301	Høy	1	eco	Escherichia coli	TMP	0.25
106	2		0301	Høy	0	esbl	Extended spectrum betalactamases
106	3	1	0301	Høy	1	kinol eco	E.coli fluoroquinolones resistant	AMP	4
106	3	1	0301	Høy	1	kinol eco	E.coli fluoroquinolones resistant	AZM	2
106	3	1	0301	Høy	1	kinol eco	E.coli fluoroquinolones resistant	CAZ	0.5
106	3	1	0301	Høy	1	kinol eco	E.coli fluoroquinolones resistant	CHL	8
106	3	1	0301	Høy	1	kinol eco	E.coli fluoroquinolones resistant	CIP	0.06
106	3	1	0301	Høy	1	kinol eco	E.coli fluoroquinolones resistant	CST	1
106	3	1	0301	Høy	1	kinol eco	E.coli fluoroquinolones resistant	CTX	0.25
106	3	1	0301	Høy	1	kinol eco	E.coli fluoroquinolones resistant	GEN	0.5
106	3	1	0301	Høy	1	kinol eco	E.coli fluoroquinolones resistant	MER	0.03
106	3	1	0301	Høy	1	kinol eco	E.coli fluoroquinolones resistant	NAL	16
106	3	1	0301	Høy	1	kinol eco	E.coli fluoroquinolones resistant	SXT	8
106	3	1	0301	Høy	1	kinol eco	E.coli fluoroquinolones resistant	TET	2
106	3	1	0301	Høy	1	kinol eco	E.coli fluoroquinolones resistant	TGC	0.25
106	3	1	0301	Høy	1	kinol eco	E.coli fluoroquinolones resistant	TMP	0.25
106	4		0301	Høy	0	ECKA	Enterobacteriaceae carbapenems
106	6		0301	Høy	0	ECO_CST	Escherichia coli - kolistinresisten
107	1	1	1903	Med	1	eco	Escherichia coli	AMP	4
107	1	1	1903	Med	1	eco	Escherichia coli	AZM	2
107	1	1	1903	Med	1	eco	Escherichia coli	CAZ	0.5
107	1	1	1903	Med	1	eco	Escherichia coli	CHL	8
107	1	1	1903	Med	1	eco	Escherichia coli	CIP	0.015
107	1	1	1903	Med	1	eco	Escherichia coli	CST	1
107	1	1	1903	Med	1	eco	Escherichia coli	CTX	0.25
107	1	1	1903	Med	1	eco	Escherichia coli	GEN	1
107	1	1	1903	Med	1	eco	Escherichia coli	MER	0.03
107	1	1	1903	Med	1	eco	Escherichia coli	NAL	4
107	1	1	1903	Med	1	eco	Escherichia coli	SXT	8
107	1	1	1903	Med	1	eco	Escherichia coli	TET	2
107	1	1	1903	Med	1	eco	Escherichia coli	TGC	0.25
107	1	1	1903	Med	1	eco	Escherichia coli	TMP	0.25
107	2		1903	Med	0	esbl	Extended spectrum betalactamases
107	3		1903	Med	0	kinol eco	E.coli fluoroquinolones resistant
107	4		1903	Med	0	ECKA	Enterobacteriaceae carbapenems
108	1	1	0429	Lav	1	eco	Escherichia coli	AMP	4
108	1	1	0429	Lav	1	eco	Escherichia coli	AZM	4
108	1	1	0429	Lav	1	eco	Escherichia coli	CAZ	0.5
108	1	1	0429	Lav	1	eco	Escherichia coli	CHL	8
108	1	1	0429	Lav	1	eco	Escherichia coli	CIP	0.015
108	1	1	0429	Lav	1	eco	Escherichia coli	CST	1
108	1	1	0429	Lav	1	eco	Escherichia coli	CTX	0.25
108	1	1	0429	Lav	1	eco	Escherichia coli	GEN	0.5
108	1	1	0429	Lav	1	eco	Escherichia coli	MER	0.03
108	1	1	0429	Lav	1	eco	Escherichia coli	NAL	4
108	1	1	0429	Lav	1	eco	Escherichia coli	SXT	8
108	1	1	0429	Lav	1	eco	Escherichia coli	TET	2
108	1	1	0429	Lav	1	eco	Escherichia coli	TGC	0.25
108	1	1	0429	Lav	1	eco	Escherichia coli	TMP	0.25
108	2		0429	Lav	0	esbl	Extended spectrum betalactamases
108	3		0429	Lav	0	kinol eco	E.coli fluoroquinolones resistant
108	4		0429	Lav	0	ECKA	Enterobacteriaceae carbapenems
108	6		0429	Lav	0	ECO_CST	Escherichia coli - kolistinresisten
109	1	1	0429	Lav	1	eco	Escherichia coli	AMP	8
109	1	1	0429	Lav	1	eco	Escherichia coli	AZM	4
109	1	1	0429	Lav	1	eco	Escherichia coli	CAZ	0.5
109	1	1	0429	Lav	1	eco	Escherichia coli	CHL	8
109	1	1	0429	Lav	1	eco	Escherichia coli	CIP	0.015
109	1	1	0429	Lav	1	eco	Escherichia coli	CST	1
109	1	1	0429	Lav	1	eco	Escherichia coli	CTX	0.25
109	1	1	0429	Lav	1	eco	Escherichia coli	GEN	1
109	1	1	0429	Lav	1	eco	Escherichia coli	MER	0.03
109	1	1	0429	Lav	1	eco	Escherichia coli	NAL	4
109	1	1	0429	Lav	1	eco	Escherichia coli	SXT	8
109	1	1	0429	Lav	1	eco	Escherichia coli	TET	2
109	1	1	0429	Lav	1	eco	Escherichia coli	TGC	0.25
109	1	1	0429	Lav	1	eco	Escherichia coli	TMP	0.25
109	2		0429	Lav	0	esbl	Extended spectrum betalactamases
109	3		0429	Lav	0	kinol eco	E.coli fluoroquinolones resistant
109	4		0429	Lav	0	ECKA	Enterobacteriaceae carbapenems
109	6		0429	Lav	0	ECO_CST	Escherichia coli - kolistinresisten
110	1	1	1738	Lav	1	eco	Escherichia coli	AMP	2
110	1	1	1738	Lav	1	eco	Escherichia coli	AZM	2
110	1	1	1738	Lav	1	eco	Escherichia coli	CAZ	0.5
110	1	1	1738	Lav	1	eco	Escherichia coli	CHL	8
110	1	1	1738	Lav	1	eco	Escherichia coli	CIP	0.015
110	1	1	1738	Lav	1	eco	Escherichia coli	CST	1
110	1	1	1738	Lav	1	eco	Escherichia coli	CTX	0.25
110	1	1	1738	Lav	1	eco	Escherichia coli	GEN	0.5
110	1	1	1738	Lav	1	eco	Escherichia coli	MER	0.03
110	1	1	1738	Lav	1	eco	Escherichia coli	NAL	4
110	1	1	1738	Lav	1	eco	Escherichia coli	SXT	8
110	1	1	1738	Lav	1	eco	Escherichia coli	TET	2
110	1	1	1738	Lav	1	eco	Escherichia coli	TGC	0.25
110	1	1	1738	Lav	1	eco	Escherichia coli	TMP	0.25
110	2		1738	Lav	0	esbl	Extended spectrum betalactamases
110	3		1738	Lav	0	kinol eco	E.coli fluoroquinolones resistant
110	4		1738	Lav	0	ECKA	Enterobacteriaceae carbapenems
110	6		1738	Lav	0	ECO_CST	Escherichia coli - kolistinresisten
111	1	1	0429	Lav	1	eco	Escherichia coli	AMP	4
111	1	1	0429	Lav	1	eco	Escherichia coli	AZM	4
111	1	1	0429	Lav	1	eco	Escherichia coli	CAZ	0.5
111	1	1	0429	Lav	1	eco	Escherichia coli	CHL	8
111	1	1	0429	Lav	1	eco	Escherichia coli	CIP	0.015
[truncated: 7,668 more rows]
